# Supplementary material for: Hunters select for behavioral traits in a large carnivore
Source: Sci Rep. 2019 Aug 26;9:12371. doi: 10.1038/s41598-019-48853-3 (PMC6710287; doi:10.1038/s41598-019-48853-3)
Supplement: Supplementary file 2 — R-script [file 41598_2019_48853_MOESM2_ESM.txt]

# Hunters select for behavioral traits in a large carnivore
# Leclerc, M., Zedrosser, A., Swenson, J.E., Pelletier, F.
# Scientific Reports
# Contact info: Martin.Leclerc2@USherbrooke.ca


### R-CODE FOR STATISTICAL ANALYSES 


######
# Distance to road

# Open dataset
library("readxl")
road=read_excel("Leclerc et al. - Dataset.xlsx", sheet = "Dataset_DistanceToRoad") # Adjust path and file name if necessary
road$Log_DistanceToRoad=as.numeric(as.character(road$Log_DistanceToRoad))
road$RoadDensity=as.numeric(as.character(road$RoadDensity))
roadM=road[which(road$Sex == "M"),]
roadF=road[which(road$Sex == "F"),]


# Distance to road - Male
library(MuMIn);library(nlme)
regRoadM=list()
regRoadM[[1]]<-  lme (Log_DistanceToRoad~1								,random=list(ID=~1,Bearyear=~1),data=roadM, method="ML",corr = corAR1(form=~JulianDate|ID/Bearyear))
regRoadM[[2]]<-  lme (Log_DistanceToRoad~RoadDensity+Age						,random=list(ID=~1,Bearyear=~1),data=roadM, method="ML",corr = corAR1(form=~JulianDate|ID/Bearyear))
regRoadM[[3]]<-  lme (Log_DistanceToRoad~RoadDensity+Age+JulianDate				,random=list(ID=~1,Bearyear=~1),data=roadM, method="ML",corr = corAR1(form=~JulianDate|ID/Bearyear))
regRoadM[[4]]<-  lme (Log_DistanceToRoad~RoadDensity+Age+JulianDate*ShotThisYear		,random=list(ID=~1,Bearyear=~1),data=roadM, method="ML",corr = corAR1(form=~JulianDate|ID/Bearyear))
regRoadM[[5]]<-  lme (Log_DistanceToRoad~RoadDensity+Age+RemainingLifespan			,random=list(ID=~1,Bearyear=~1),data=roadM, method="ML",corr = corAR1(form=~JulianDate|ID/Bearyear))
regRoadM[[6]]<-  lme (Log_DistanceToRoad~RoadDensity+Age+JulianDate+RemainingLifespan	,random=list(ID=~1,Bearyear=~1),data=roadM, method="ML",corr = corAR1(form=~JulianDate|ID/Bearyear))
model.sel(regRoadM,rank="AICc")

regRoadMFinal<-  lme (Log_DistanceToRoad~RoadDensity+Age+JulianDate+RemainingLifespan	,random=list(ID=~1,Bearyear=~1),data=roadM, method="REML",corr = corAR1(form=~JulianDate|ID/Bearyear))
summary(regRoadMFinal)


# Distance to road - Female
library(MuMIn);library(nlme)
regRoadF=list()
regRoadF[[1]]<-  lme (Log_DistanceToRoad~1								,random=list(ID=~1,Bearyear=~1),data=roadF, method="ML",corr = corAR1(form=~JulianDate|ID/Bearyear))
regRoadF[[2]]<-  lme (Log_DistanceToRoad~RoadDensity+Age						,random=list(ID=~1,Bearyear=~1),data=roadF, method="ML",corr = corAR1(form=~JulianDate|ID/Bearyear))
regRoadF[[3]]<-  lme (Log_DistanceToRoad~RoadDensity+Age+JulianDate				,random=list(ID=~1,Bearyear=~1),data=roadF, method="ML",corr = corAR1(form=~JulianDate|ID/Bearyear))
regRoadF[[4]]<-  lme (Log_DistanceToRoad~RoadDensity+Age+JulianDate*ShotThisYear		,random=list(ID=~1,Bearyear=~1),data=roadF, method="ML",corr = corAR1(form=~JulianDate|ID/Bearyear))
regRoadF[[5]]<-  lme (Log_DistanceToRoad~RoadDensity+Age+RemainingLifespan			,random=list(ID=~1,Bearyear=~1),data=roadF, method="ML",corr = corAR1(form=~JulianDate|ID/Bearyear))
regRoadF[[6]]<-  lme (Log_DistanceToRoad~RoadDensity+Age+JulianDate+RemainingLifespan	,random=list(ID=~1,Bearyear=~1),data=roadF, method="ML",corr = corAR1(form=~JulianDate|ID/Bearyear))
model.sel(regRoadF,rank="AICc")

regRoadFFinal<-  lme (Log_DistanceToRoad~RoadDensity+Age+JulianDate+RemainingLifespan	,random=list(ID=~1,Bearyear=~1),data=roadM, method="REML",corr = corAR1(form=~JulianDate|ID/Bearyear))
summary(regRoadFFinal)


#################################################################################################################

######
# Activity pattern

# Open dataset
library("readxl")
Act=read_excel("Leclerc et al. - Dataset.xlsx", sheet = "Dataset_ActivityPattern") # Adjust path and file name if necessary
Act$Activity=as.numeric(as.character(Act$Activity))
Act$ShotThisYear=as.factor(as.character(Act$ShotThisYear))
ActM=Act[which(Act$Sex == "M"),]
ActF=Act[which(Act$Sex == "F"),]


# Activity pattern - Male
library(MuMIn);library(mgcv)

regActM=list()												
regActM[[1]]  <- lme (Activity~1									,random=list(ID=~1,Bearyear=~1),data=ActM, method="ML",corr = corAR1(form=~JulianDate|ID/Bearyear))
regActM[[2]]  <- gamm(Activity~s(Age)								,random=list(ID=~1,Bearyear=~1),data=ActM, method="ML",corr = corAR1(form=~JulianDate|ID/Bearyear))
regActM[[3]]  <- gamm(Activity~s(Age)+s(JulianDate)						,random=list(ID=~1,Bearyear=~1),data=ActM, method="ML",corr = corAR1(form=~JulianDate|ID/Bearyear))
regActM[[4]]  <- gamm(Activity~s(Age)+s(JulianDate,by=ShotThisYear)			,random=list(ID=~1,Bearyear=~1),data=ActM, method="ML",corr = corAR1(form=~JulianDate|ID/Bearyear))
regActM[[5]]  <- gamm(Activity~s(Age)+s(RemainingLifespan,k=5)				,random=list(ID=~1,Bearyear=~1),data=ActM, method="ML",corr = corAR1(form=~JulianDate|ID/Bearyear))
regActM[[6]]  <- gamm(Activity~s(Age)+s(JulianDate)+s(RemainingLifespan,k=5)		,random=list(ID=~1,Bearyear=~1),data=ActM, method="ML",corr = corAR1(form=~JulianDate|ID/Bearyear))
AICc(regActM[[1]]);AICc(regActM[[2]]$lme);AICc(regActM[[3]]$lme);AICc(regActM[[4]]$lme);AICc(regActM[[5]]$lme);AICc(regActM[[6]]$lme)

regActMFinal  <- gamm(Activity~s(Age)+s(JulianDate)+s(RemainingLifespan,k=5)		,random=list(ID=~1,Bearyear=~1),data=ActM, method="REML",corr = corAR1(form=~JulianDate|ID/Bearyear))
summary(regActMFinal$gam);summary(regActMFinal$lme)


# Activity pattern - Female
library(MuMIn);library(mgcv)

regActF=list()												
regActF[[1]]  <- lme (Activity~1									,random=list(ID=~1,Bearyear=~1),data=ActF, method="ML",corr = corAR1(form=~JulianDate|ID/Bearyear))
regActF[[2]]  <- gamm(Activity~s(Age)								,random=list(ID=~1,Bearyear=~1),data=ActF, method="ML",corr = corAR1(form=~JulianDate|ID/Bearyear))
regActF[[3]]  <- gamm(Activity~s(Age)+s(JulianDate)						,random=list(ID=~1,Bearyear=~1),data=ActF, method="ML",corr = corAR1(form=~JulianDate|ID/Bearyear))
regActF[[4]]  <- gamm(Activity~s(Age)+s(JulianDate,by=ShotThisYear)			,random=list(ID=~1,Bearyear=~1),data=ActF, method="ML",corr = corAR1(form=~JulianDate|ID/Bearyear))
regActF[[5]]  <- gamm(Activity~s(Age)+s(RemainingLifespan,k=5)				,random=list(ID=~1,Bearyear=~1),data=ActF, method="ML",corr = corAR1(form=~JulianDate|ID/Bearyear))
regActF[[6]]  <- gamm(Activity~s(Age)+s(JulianDate)+s(RemainingLifespan,k=5)		,random=list(ID=~1,Bearyear=~1),data=ActF, method="ML",corr = corAR1(form=~JulianDate|ID/Bearyear))
AICc(regActF[[1]]);AICc(regActF[[2]]$lme);AICc(regActF[[3]]$lme);AICc(regActF[[4]]$lme);AICc(regActF[[5]]$lme);AICc(regActF[[6]]$lme)

regActFFinal  <- gamm(Activity~s(Age)+s(JulianDate)						,random=list(ID=~1,Bearyear=~1),data=ActF, method="REML",corr = corAR1(form=~JulianDate|ID/Bearyear))
summary(regActFFinal$gam);summary(regActFFinal$lme)


#################################################################################################################

######
# Rate of movement

# Open dataset
library("readxl")
Move=read_excel("Leclerc et al. - Dataset.xlsx", sheet = "Dataset_MovementRate") # Adjust path and file name if necessary
Move$Log_MovementRate=as.numeric(as.character(Move$Log_MovementRate))
Move$ShotThisYear=as.factor(as.character(Move$ShotThisYear))
MoveM=Move[which(Move$Sex == "M"),]
MoveF=Move[which(Move$Sex == "F"),]


# Rate of movement - Male
library(MuMIn);library(mgcv)

regMoveM=list()	
regMoveM[[1]] <-  lme(Log_MovementRate~1												,random=list(ID=~1,Bearyear=~1),data=MoveM, method="ML",corr = corAR1(form=~Timestep|ID/Bearyear))
regMoveM[[2]] <- gamm(Log_MovementRate~s(Age)											,random=list(ID=~1,Bearyear=~1),data=MoveM, method="ML",corr = corAR1(form=~Timestep|ID/Bearyear))
regMoveM[[3]] <- gamm(Log_MovementRate~s(Age)+s(HourOfDay)									,random=list(ID=~1,Bearyear=~1),data=MoveM, method="ML",corr = corAR1(form=~Timestep|ID/Bearyear))
regMoveM[[4]] <- gamm(Log_MovementRate~s(Age)+s(HourOfDay,by=ShotThisYear)						,random=list(ID=~1,Bearyear=~1),data=MoveM, method="ML",corr = corAR1(form=~Timestep|ID/Bearyear))
regMoveM[[5]] <- gamm(Log_MovementRate~s(Age)+s(JulianDate)									,random=list(ID=~1,Bearyear=~1),data=MoveM, method="ML",corr = corAR1(form=~Timestep|ID/Bearyear))
regMoveM[[6]] <- gamm(Log_MovementRate~s(Age)+s(JulianDate,by=ShotThisYear)						,random=list(ID=~1,Bearyear=~1),data=MoveM, method="ML",corr = corAR1(form=~Timestep|ID/Bearyear))
regMoveM[[7]] <- gamm(Log_MovementRate~s(Age)+s(RemainingLifespan,k=5)							,random=list(ID=~1,Bearyear=~1),data=MoveM, method="ML",corr = corAR1(form=~Timestep|ID/Bearyear))
regMoveM[[8]] <- gamm(Log_MovementRate~s(Age)+s(HourOfDay)+s(JulianDate)						,random=list(ID=~1,Bearyear=~1),data=MoveM, method="ML",corr = corAR1(form=~Timestep|ID/Bearyear))
regMoveM[[9]] <- gamm(Log_MovementRate~s(Age)+s(HourOfDay)+s(JulianDate,by=ShotThisYear)				,random=list(ID=~1,Bearyear=~1),data=MoveM, method="ML",corr = corAR1(form=~Timestep|ID/Bearyear))
regMoveM[[10]]<- gamm(Log_MovementRate~s(Age)+s(HourOfDay)+s(RemainingLifespan,k=5)					,random=list(ID=~1,Bearyear=~1),data=MoveM, method="ML",corr = corAR1(form=~Timestep|ID/Bearyear))
regMoveM[[11]]<- gamm(Log_MovementRate~s(Age)+s(HourOfDay,by=ShotThisYear)+s(JulianDate)				,random=list(ID=~1,Bearyear=~1),data=MoveM, method="ML",corr = corAR1(form=~Timestep|ID/Bearyear))
regMoveM[[12]]<- gamm(Log_MovementRate~s(Age)+s(HourOfDay,by=ShotThisYear)+s(JulianDate,by=ShotThisYear)	,random=list(ID=~1,Bearyear=~1),data=MoveM, method="ML",corr = corAR1(form=~Timestep|ID/Bearyear))
regMoveM[[13]]<- gamm(Log_MovementRate~s(Age)+s(HourOfDay)+s(JulianDate)+s(RemainingLifespan,k=5)		,random=list(ID=~1,Bearyear=~1),data=MoveM, method="ML",corr = corAR1(form=~Timestep|ID/Bearyear))
AICc(regMoveM[[1]]);AICc(regMoveM[[2]]$lme);AICc(regMoveM[[3]]$lme);AICc(regMoveM[[4]]$lme);AICc(regMoveM[[5]]$lme);AICc(regMoveM[[6]]$lme);AICc(regMoveM[[7]]);AICc(regMoveM[[8]]$lme);AICc(regMoveM[[9]]$lme);AICc(regMoveM[[10]]$lme);AICc(regMoveM[[11]]$lme);AICc(regMoveM[[12]]$lme);AICc(regMoveM[[13]]$lme)

regMoveMFinal <- gamm(Log_MovementRate~s(Age)+s(HourOfDay,by=ShotThisYear)+s(JulianDate,by=ShotThisYear)	,random=list(ID=~1,Bearyear=~1),data=MoveM, method="REML",corr = corAR1(form=~Timestep|ID/Bearyear))
summary(regMoveMFinal$lme);summary(regMoveMFinal$gam)


# Rate of movement - Female
library(MuMIn);library(mgcv)

regMoveF=list()	
regMoveF[[1]] <-  lme(Log_MovementRate~1												,random=list(ID=~1,Bearyear=~1),data=MoveM, method="ML",corr = corAR1(form=~Timestep|ID/Bearyear))
regMoveF[[2]] <- gamm(Log_MovementRate~s(Age)											,random=list(ID=~1,Bearyear=~1),data=MoveM, method="ML",corr = corAR1(form=~Timestep|ID/Bearyear))
regMoveF[[3]] <- gamm(Log_MovementRate~s(Age)+s(HourOfDay)									,random=list(ID=~1,Bearyear=~1),data=MoveM, method="ML",corr = corAR1(form=~Timestep|ID/Bearyear))
regMoveF[[4]] <- gamm(Log_MovementRate~s(Age)+s(HourOfDay,by=ShotThisYear)						,random=list(ID=~1,Bearyear=~1),data=MoveM, method="ML",corr = corAR1(form=~Timestep|ID/Bearyear))
regMoveF[[5]] <- gamm(Log_MovementRate~s(Age)+s(JulianDate)									,random=list(ID=~1,Bearyear=~1),data=MoveM, method="ML",corr = corAR1(form=~Timestep|ID/Bearyear))
regMoveF[[6]] <- gamm(Log_MovementRate~s(Age)+s(JulianDate,by=ShotThisYear)						,random=list(ID=~1,Bearyear=~1),data=MoveM, method="ML",corr = corAR1(form=~Timestep|ID/Bearyear))
regMoveF[[7]] <- gamm(Log_MovementRate~s(Age)+s(RemainingLifespan,k=5)							,random=list(ID=~1,Bearyear=~1),data=MoveM, method="ML",corr = corAR1(form=~Timestep|ID/Bearyear))
regMoveF[[8]] <- gamm(Log_MovementRate~s(Age)+s(HourOfDay)+s(JulianDate)						,random=list(ID=~1,Bearyear=~1),data=MoveM, method="ML",corr = corAR1(form=~Timestep|ID/Bearyear))
regMoveF[[9]] <- gamm(Log_MovementRate~s(Age)+s(HourOfDay)+s(JulianDate,by=ShotThisYear)				,random=list(ID=~1,Bearyear=~1),data=MoveM, method="ML",corr = corAR1(form=~Timestep|ID/Bearyear))
regMoveF[[10]]<- gamm(Log_MovementRate~s(Age)+s(HourOfDay)+s(RemainingLifespan,k=5)					,random=list(ID=~1,Bearyear=~1),data=MoveM, method="ML",corr = corAR1(form=~Timestep|ID/Bearyear))
regMoveF[[11]]<- gamm(Log_MovementRate~s(Age)+s(HourOfDay,by=ShotThisYear)+s(JulianDate)				,random=list(ID=~1,Bearyear=~1),data=MoveM, method="ML",corr = corAR1(form=~Timestep|ID/Bearyear))
regMoveF[[12]]<- gamm(Log_MovementRate~s(Age)+s(HourOfDay,by=ShotThisYear)+s(JulianDate,by=ShotThisYear)	,random=list(ID=~1,Bearyear=~1),data=MoveM, method="ML",corr = corAR1(form=~Timestep|ID/Bearyear))
regMoveF[[13]]<- gamm(Log_MovementRate~s(Age)+s(HourOfDay)+s(JulianDate)+s(RemainingLifespan,k=5)		,random=list(ID=~1,Bearyear=~1),data=MoveM, method="ML",corr = corAR1(form=~Timestep|ID/Bearyear))
AICc(regMoveF[[1]]);AICc(regMoveF[[2]]$lme);AICc(regMoveF[[3]]$lme);AICc(regMoveF[[4]]$lme);AICc(regMoveF[[5]]$lme);AICc(regMoveF[[6]]$lme);AICc(regMoveF[[7]]);AICc(regMoveF[[8]]$lme);AICc(regMoveF[[9]]$lme);AICc(regMoveF[[10]]$lme);AICc(regMoveF[[11]]$lme);AICc(regMoveF[[12]]$lme);AICc(regMoveF[[13]]$lme)

regMoveFFinal <- gamm(Log_MovementRate~s(Age)+s(HourOfDay,by=ShotThisYear)+s(JulianDate)				,random=list(ID=~1,Bearyear=~1),data=MoveM, method="REML",corr = corAR1(form=~Timestep|ID/Bearyear))
summary(regMoveFFinal$lme);summary(regMoveFFinal$gam)
