# Supplementary material for: Hunters select for behavioral traits in a large carnivore
Source: Sci Rep. 2019 Aug 26;9:12371. doi: 10.1038/s41598-019-48853-3 (PMC6710287; doi:10.1038/s41598-019-48853-3)
Supplement: Supplementary file 3 — Dataset [file 41598_2019_48853_MOESM3_ESM.xlsx]

## Sheet: Dataset_DistanceToRoad
ID	Bearyear	Sex	Log_DistanceToRoad	RoadDensity	Age	JulianDate	RemainingLifespan	ShotThisYear
1	1_4	F	5.97205020610298	1.04890488301221	7	-1	3	no
1	1_4	F	5.94396771350112	1.04890488301221	7	-11	3	no
1	1_4	F	6.38394499922702	1.04890488301221	7	-12	3	no
1	1_4	F	5.99688162628483	1.04890488301221	7	-13	3	no
1	1_4	F	5.91406382396227	1.04890488301221	7	-14	3	no
1	1_4	F	6.2196725945693	1.04890488301221	7	-15	3	no
1	1_4	F	5.94956760065933	1.04890488301221	7	-16	3	no
1	1_4	F	5.82122836636663	1.04890488301221	7	-17	3	no
1	1_4	F	5.65058114365105	1.04890488301221	7	-18	3	no
1	1_4	F	6.24097117287657	1.04890488301221	7	-19	3	no
1	1_4	F	6.06379319570672	1.04890488301221	7	-2	3	no
1	1_4	F	6.28823814976039	1.04890488301221	7	-20	3	no
1	1_4	F	5.87040499109772	1.04890488301221	7	-3	3	no
1	1_4	F	5.70614010930396	1.04890488301221	7	-4	3	no
1	1_4	F	6.27491796065414	1.04890488301221	7	-5	3	no
1	1_4	F	6.20488251765413	1.04890488301221	7	-6	3	no
1	1_4	F	6.31971923705967	1.04890488301221	7	-7	3	no
1	1_4	F	6.08448472361209	1.04890488301221	7	0	3	no
1	1_4	F	6.31997551606708	1.04890488301221	7	1	3	no
1	1_4	F	6.09875791343352	1.04890488301221	7	10	3	no
1	1_4	F	6.24570379827866	1.04890488301221	7	11	3	no
1	1_4	F	6.34174547850338	1.04890488301221	7	12	3	no
1	1_4	F	5.88042331279311	1.04890488301221	7	13	3	no
1	1_4	F	5.91462863155269	1.04890488301221	7	14	3	no
1	1_4	F	5.90823521787925	1.04890488301221	7	15	3	no
1	1_4	F	6.14118150808309	1.04890488301221	7	16	3	no
1	1_4	F	5.94315882483657	1.04890488301221	7	17	3	no
1	1_4	F	6.06667695925425	1.04890488301221	7	18	3	no
1	1_4	F	6.26405369971175	1.04890488301221	7	19	3	no
1	1_4	F	6.0227450056855	1.04890488301221	7	2	3	no
1	1_4	F	5.78396578195421	1.04890488301221	7	20	3	no
1	1_4	F	5.77858607667801	1.04890488301221	7	21	3	no
1	1_4	F	6.02345369209844	1.04890488301221	7	22	3	no
1	1_4	F	5.87076609303897	1.04890488301221	7	23	3	no
1	1_4	F	5.55988265363313	1.04890488301221	7	24	3	no
1	1_4	F	5.87572672334499	1.04890488301221	7	25	3	no
1	1_4	F	5.97476921243492	1.04890488301221	7	26	3	no
1	1_4	F	5.73149995842598	1.04890488301221	7	27	3	no
1	1_4	F	5.78554848452154	1.04890488301221	7	28	3	no
1	1_4	F	6.08027205290382	1.04890488301221	7	29	3	no
1	1_4	F	5.93338596386674	1.04890488301221	7	3	3	no
1	1_4	F	5.87682228200074	1.04890488301221	7	30	3	no
1	1_4	F	5.65861901143153	1.04890488301221	7	31	3	no
1	1_4	F	6.13824550473877	1.04890488301221	7	32	3	no
1	1_4	F	5.93444705082059	1.04890488301221	7	33	3	no
1	1_4	F	5.83938426621253	1.04890488301221	7	34	3	no
1	1_4	F	5.49836362033315	1.04890488301221	7	35	3	no
1	1_4	F	5.94186450859665	1.04890488301221	7	36	3	no
1	1_4	F	5.7046233556962	1.04890488301221	7	37	3	no
1	1_4	F	5.76416779159499	1.04890488301221	7	38	3	no
1	1_4	F	5.52279841061261	1.04890488301221	7	39	3	no
1	1_4	F	5.97814034633383	1.04890488301221	7	4	3	no
1	1_4	F	5.33820368713615	1.04890488301221	7	40	3	no
1	1_4	F	5.64798041688423	1.04890488301221	7	5	3	no
1	1_4	F	6.35659583943287	1.04890488301221	7	6	3	no
1	1_4	F	6.08570355626849	1.04890488301221	7	7	3	no
1	1_4	F	6.02363306191496	1.04890488301221	7	8	3	no
1	1_4	F	5.9523896921842	1.04890488301221	7	9	3	no
1	1_6	F	5.52516406262596	1.07406463935914	9	-1	1	no
1	1_6	F	5.73418923603284	1.07406463935914	9	-10	1	no
1	1_6	F	5.72145795388327	1.07406463935914	9	-11	1	no
1	1_6	F	5.71615060060074	1.07406463935914	9	-12	1	no
1	1_6	F	6.19077154557657	1.07406463935914	9	-13	1	no
1	1_6	F	5.54766334830367	1.07406463935914	9	-14	1	no
1	1_6	F	5.40150869039045	1.07406463935914	9	-15	1	no
1	1_6	F	4.86579007020759	1.07406463935914	9	-16	1	no
1	1_6	F	5.64677457184655	1.07406463935914	9	-17	1	no
1	1_6	F	6.21166340572227	1.07406463935914	9	-18	1	no
1	1_6	F	5.71500607467998	1.07406463935914	9	-19	1	no
1	1_6	F	5.66539305369928	1.07406463935914	9	-2	1	no
1	1_6	F	5.52707394269677	1.07406463935914	9	-20	1	no
1	1_6	F	5.99221963369215	1.07406463935914	9	-3	1	no
1	1_6	F	5.39847745822973	1.07406463935914	9	-4	1	no
1	1_6	F	6.27716756337611	1.07406463935914	9	-5	1	no
1	1_6	F	6.18800658416965	1.07406463935914	9	-6	1	no
1	1_6	F	5.80413100294542	1.07406463935914	9	-7	1	no
1	1_6	F	6.24618070719801	1.07406463935914	9	-8	1	no
1	1_6	F	5.93065974576618	1.07406463935914	9	-9	1	no
1	1_6	F	5.61445680753932	1.07406463935914	9	0	1	no
1	1_6	F	6.05859275782199	1.07406463935914	9	1	1	no
1	1_6	F	6.05489907582857	1.07406463935914	9	10	1	no
1	1_6	F	5.33240667552073	1.07406463935914	9	11	1	no
1	1_6	F	5.02625948750132	1.07406463935914	9	12	1	no
1	1_6	F	5.15649075268299	1.07406463935914	9	13	1	no
1	1_6	F	5.75815551828315	1.07406463935914	9	14	1	no
1	1_6	F	5.51623090127419	1.07406463935914	9	15	1	no
1	1_6	F	6.46578627153525	1.07406463935914	9	16	1	no
1	1_6	F	6.00556436546869	1.07406463935914	9	17	1	no
1	1_6	F	6.02698861661886	1.07406463935914	9	18	1	no
1	1_6	F	6.19197859350141	1.07406463935914	9	19	1	no
1	1_6	F	6.08113486586253	1.07406463935914	9	2	1	no
1	1_6	F	6.10456305537834	1.07406463935914	9	20	1	no
1	1_6	F	5.5372078471893	1.07406463935914	9	21	1	no
1	1_6	F	6.30863713477377	1.07406463935914	9	22	1	no
1	1_6	F	6.30112233548957	1.07406463935914	9	23	1	no
1	1_6	F	5.55273574543829	1.07406463935914	9	24	1	no
1	1_6	F	5.83632911441949	1.07406463935914	9	25	1	no
1	1_6	F	5.53326926573625	1.07406463935914	9	29	1	no
1	1_6	F	5.89000003344862	1.07406463935914	9	3	1	no
1	1_6	F	5.87792379601704	1.07406463935914	9	30	1	no
1	1_6	F	5.73129832769807	1.07406463935914	9	31	1	no
1	1_6	F	5.77033532809543	1.07406463935914	9	32	1	no
1	1_6	F	6.33825076783676	1.07406463935914	9	33	1	no
1	1_6	F	5.86086127660678	1.07406463935914	9	34	1	no
1	1_6	F	6.02829468828859	1.07406463935914	9	35	1	no
1	1_6	F	5.7525317632449	1.07406463935914	9	36	1	no
1	1_6	F	6.09206566335095	1.07406463935914	9	37	1	no
1	1_6	F	6.17520920554841	1.07406463935914	9	38	1	no
1	1_6	F	5.98012484252464	1.07406463935914	9	39	1	no
1	1_6	F	5.71860554912663	1.07406463935914	9	4	1	no
1	1_6	F	5.7217181181746	1.07406463935914	9	40	1	no
1	1_6	F	5.43469503832481	1.07406463935914	9	5	1	no
1	1_6	F	5.95619953350576	1.07406463935914	9	9	1	no
2	2_2	F	5.62147012508613	1.00524045266104	10	-1	0	yes
2	2_2	F	5.93056869134532	1.00524045266104	10	-10	0	yes
2	2_2	F	5.96364659236667	1.00524045266104	10	-11	0	yes
2	2_2	F	5.35456635360176	1.00524045266104	10	-12	0	yes
2	2_2	F	6.11650630454031	1.00524045266104	10	-13	0	yes
2	2_2	F	5.54990254432503	1.00524045266104	10	-14	0	yes
2	2_2	F	5.91046258915838	1.00524045266104	10	-15	0	yes
2	2_2	F	5.97119808656594	1.00524045266104	10	-16	0	yes
2	2_2	F	5.66596349417056	1.00524045266104	10	-17	0	yes
2	2_2	F	6.14598580686621	1.00524045266104	10	-18	0	yes
2	2_2	F	5.36219883607668	1.00524045266104	10	-19	0	yes
2	2_2	F	6.24062255251498	1.00524045266104	10	-2	0	yes
2	2_2	F	5.85811216624871	1.00524045266104	10	-20	0	yes
2	2_2	F	5.97549491525069	1.00524045266104	10	-5	0	yes
2	2_2	F	5.24952894718467	1.00524045266104	10	-6	0	yes
2	2_2	F	6.04332391593929	1.00524045266104	10	-8	0	yes
2	2_2	F	6.09518000363015	1.00524045266104	10	-9	0	yes
2	2_2	F	5.03499469137562	1.00524045266104	10	0	0	yes
2	2_2	F	5.15738540341021	1.00524045266104	10	1	0	yes
2	2_2	F	4.84774265446258	1.00524045266104	10	10	0	yes
2	2_2	F	5.24878401687226	1.00524045266104	10	11	0	yes
2	2_2	F	6.02625193209467	1.00524045266104	10	12	0	yes
2	2_2	F	5.63247828560397	1.00524045266104	10	13	0	yes
2	2_2	F	5.96426060448624	1.00524045266104	10	14	0	yes
2	2_2	F	5.75764696779934	1.00524045266104	10	15	0	yes
2	2_2	F	5.53993765744189	1.00524045266104	10	16	0	yes
2	2_2	F	5.28804155804689	1.00524045266104	10	2	0	yes
2	2_2	F	5.69191337223506	1.00524045266104	10	3	0	yes
2	2_2	F	5.80064671559269	1.00524045266104	10	4	0	yes
2	2_2	F	6.05813351238089	1.00524045266104	10	5	0	yes
2	2_2	F	5.52553374959602	1.00524045266104	10	6	0	yes
2	2_2	F	5.45100508666838	1.00524045266104	10	7	0	yes
2	2_2	F	5.73437464516829	1.00524045266104	10	8	0	yes
2	2_2	F	5.8839296068058	1.00524045266104	10	9	0	yes
3	3_2	F	5.25368456682608	1.18885709941193	3	-7	8	no
3	3_2	F	6.00575567055275	1.18885709941193	3	21	8	no
3	3_2	F	5.73257632101048	1.18885709941193	3	22	8	no
3	3_2	F	5.64917262826618	1.18885709941193	3	27	8	no
3	3_2	F	5.83521061651115	1.18885709941193	3	3	8	no
3	3_2	F	4.84776931985944	1.18885709941193	3	32	8	no
3	3_3	F	5.71537697908837	1.15754153434478	4	-1	7	no
3	3_3	F	5.51730974053696	1.15754153434478	4	-10	7	no
3	3_3	F	5.26903512487098	1.15754153434478	4	-11	7	no
3	3_3	F	5.84881576428939	1.15754153434478	4	-12	7	no
3	3_3	F	5.4682945695737	1.15754153434478	4	-13	7	no
3	3_3	F	5.45063726454662	1.15754153434478	4	-14	7	no
3	3_3	F	5.82379617938641	1.15754153434478	4	-15	7	no
3	3_3	F	5.58050672613975	1.15754153434478	4	-16	7	no
3	3_3	F	5.839614044718	1.15754153434478	4	-17	7	no
3	3_3	F	6.16644159801574	1.15754153434478	4	-18	7	no
3	3_3	F	5.65706087111011	1.15754153434478	4	-19	7	no
3	3_3	F	5.97928739690768	1.15754153434478	4	-2	7	no
3	3_3	F	5.45888659280603	1.15754153434478	4	-20	7	no
3	3_3	F	5.34007152639802	1.15754153434478	4	-3	7	no
3	3_3	F	5.6393806276079	1.15754153434478	4	-4	7	no
3	3_3	F	5.31503630653392	1.15754153434478	4	-5	7	no
3	3_3	F	5.76008103058124	1.15754153434478	4	-6	7	no
3	3_3	F	6.0424781450236	1.15754153434478	4	-7	7	no
3	3_3	F	6.04476364671987	1.15754153434478	4	-8	7	no
3	3_3	F	5.45414825999082	1.15754153434478	4	-9	7	no
3	3_3	F	5.96484142920109	1.15754153434478	4	0	7	no
3	3_3	F	5.83558175739344	1.15754153434478	4	1	7	no
3	3_3	F	5.7021104242872	1.15754153434478	4	10	7	no
3	3_3	F	5.88132665749102	1.15754153434478	4	2	7	no
3	3_3	F	5.75555048081938	1.15754153434478	4	3	7	no
3	3_3	F	5.22662717940153	1.15754153434478	4	4	7	no
3	3_3	F	5.95594656273958	1.15754153434478	4	5	7	no
3	3_3	F	5.93781815666846	1.15754153434478	4	6	7	no
3	3_3	F	5.70088912496807	1.15754153434478	4	7	7	no
3	3_3	F	4.94852979637377	1.15754153434478	4	8	7	no
3	3_3	F	5.64944449762623	1.15754153434478	4	9	7	no
3	3_5	F	5.51419443971857	1.02132114845719	6	-1	5	no
3	3_5	F	5.79708746952845	1.02132114845719	6	-10	5	no
3	3_5	F	5.68364215376076	1.02132114845719	6	-11	5	no
3	3_5	F	5.54945595710117	1.02132114845719	6	-12	5	no
3	3_5	F	5.73672046250445	1.02132114845719	6	-13	5	no
3	3_5	F	5.87615765511733	1.02132114845719	6	-14	5	no
3	3_5	F	5.88026385539325	1.02132114845719	6	-15	5	no
3	3_5	F	5.51451176589034	1.02132114845719	6	-16	5	no
3	3_5	F	5.46401815372901	1.02132114845719	6	-17	5	no
3	3_5	F	6.11712064564746	1.02132114845719	6	-18	5	no
3	3_5	F	4.68302814088817	1.02132114845719	6	-19	5	no
3	3_5	F	5.60824645394974	1.02132114845719	6	-2	5	no
3	3_5	F	5.65738055756542	1.02132114845719	6	-20	5	no
3	3_5	F	5.5929452348472	1.02132114845719	6	-3	5	no
3	3_5	F	5.56920370123519	1.02132114845719	6	-4	5	no
3	3_5	F	5.71230825886331	1.02132114845719	6	-5	5	no
3	3_5	F	5.88460623336549	1.02132114845719	6	-9	5	no
3	3_5	F	5.69909610766932	1.02132114845719	6	0	5	no
3	3_5	F	5.80409877113769	1.02132114845719	6	1	5	no
3	3_5	F	5.2054070912437	1.02132114845719	6	10	5	no
3	3_5	F	5.92983769727079	1.02132114845719	6	11	5	no
3	3_5	F	5.47225589766657	1.02132114845719	6	15	5	no
3	3_5	F	5.59486500117511	1.02132114845719	6	16	5	no
3	3_5	F	5.60238073147432	1.02132114845719	6	17	5	no
3	3_5	F	5.47531948616466	1.02132114845719	6	18	5	no
3	3_5	F	5.54851415780764	1.02132114845719	6	19	5	no
3	3_5	F	5.47894484867273	1.02132114845719	6	2	5	no
3	3_5	F	5.48269827016512	1.02132114845719	6	20	5	no
3	3_5	F	5.42881861983592	1.02132114845719	6	21	5	no
3	3_5	F	5.6108638440274	1.02132114845719	6	22	5	no
3	3_5	F	5.63816856602536	1.02132114845719	6	23	5	no
3	3_5	F	5.3140309411196	1.02132114845719	6	24	5	no
3	3_5	F	5.5078308586234	1.02132114845719	6	25	5	no
3	3_5	F	4.90401751908973	1.02132114845719	6	26	5	no
3	3_5	F	4.90815372992914	1.02132114845719	6	27	5	no
3	3_5	F	5.89266527259495	1.02132114845719	6	28	5	no
3	3_5	F	5.87062929263122	1.02132114845719	6	29	5	no
3	3_5	F	5.79787187670691	1.02132114845719	6	3	5	no
3	3_5	F	5.77627907308676	1.02132114845719	6	30	5	no
3	3_5	F	5.07889194120164	1.02132114845719	6	37	5	no
3	3_5	F	4.26250082072547	1.02132114845719	6	38	5	no
3	3_5	F	5.58494436441273	1.02132114845719	6	39	5	no
3	3_5	F	5.24651589798676	1.02132114845719	6	4	5	no
3	3_5	F	5.862898346669	1.02132114845719	6	40	5	no
3	3_5	F	5.94010142658211	1.02132114845719	6	5	5	no
3	3_5	F	4.81797869642647	1.02132114845719	6	6	5	no
3	3_5	F	5.57658261876609	1.02132114845719	6	7	5	no
3	3_5	F	5.56083609466863	1.02132114845719	6	8	5	no
3	3_5	F	5.53353201123002	1.02132114845719	6	9	5	no
3	3_6	F	5.03003620504709	1.14712687432326	7	-1	4	no
3	3_6	F	5.56170687727022	1.14712687432326	7	-2	4	no
3	3_6	F	5.3935186332435	1.14712687432326	7	-3	4	no
3	3_6	F	5.31513291045187	1.14712687432326	7	-4	4	no
3	3_6	F	4.91068839337721	1.14712687432326	7	-5	4	no
3	3_6	F	5.70501526833583	1.14712687432326	7	-6	4	no
3	3_6	F	6.02322225616062	1.14712687432326	7	-7	4	no
3	3_6	F	5.17563261552625	1.14712687432326	7	0	4	no
3	3_6	F	5.5223444322665	1.14712687432326	7	1	4	no
3	3_6	F	5.27746804581943	1.14712687432326	7	10	4	no
3	3_6	F	5.19759693567934	1.14712687432326	7	11	4	no
3	3_6	F	5.51472146126305	1.14712687432326	7	12	4	no
3	3_6	F	5.32046950125864	1.14712687432326	7	13	4	no
3	3_6	F	5.56505226018691	1.14712687432326	7	14	4	no
3	3_6	F	5.77412369447903	1.14712687432326	7	15	4	no
3	3_6	F	5.50692859094936	1.14712687432326	7	16	4	no
3	3_6	F	5.2296637408323	1.14712687432326	7	17	4	no
3	3_6	F	5.6839637277881	1.14712687432326	7	18	4	no
3	3_6	F	5.51648797201711	1.14712687432326	7	19	4	no
3	3_6	F	5.3213791388692	1.14712687432326	7	2	4	no
3	3_6	F	5.73687830097861	1.14712687432326	7	20	4	no
3	3_6	F	5.29765368927199	1.14712687432326	7	21	4	no
3	3_6	F	5.49370712293208	1.14712687432326	7	22	4	no
3	3_6	F	5.5544814924913	1.14712687432326	7	23	4	no
3	3_6	F	6.06598342709958	1.14712687432326	7	24	4	no
3	3_6	F	6.08209015919606	1.14712687432326	7	25	4	no
3	3_6	F	5.58930259470895	1.14712687432326	7	26	4	no
3	3_6	F	6.23285762248303	1.14712687432326	7	27	4	no
3	3_6	F	5.87431385390386	1.14712687432326	7	28	4	no
3	3_6	F	4.81863191832088	1.14712687432326	7	3	4	no
3	3_6	F	6.00318430826652	1.14712687432326	7	32	4	no
3	3_6	F	5.9281450207591	1.14712687432326	7	33	4	no
3	3_6	F	5.70874319030855	1.14712687432326	7	34	4	no
3	3_6	F	5.50817132859216	1.14712687432326	7	38	4	no
3	3_6	F	5.63988096472956	1.14712687432326	7	39	4	no
3	3_6	F	5.66573692259075	1.14712687432326	7	4	4	no
3	3_6	F	5.86050131290018	1.14712687432326	7	40	4	no
3	3_6	F	5.77212971026064	1.14712687432326	7	8	4	no
3	3_6	F	5.47886080431954	1.14712687432326	7	9	4	no
3	3_7	F	5.68562378046199	1.14791884507377	8	-1	3	no
3	3_7	F	5.6544383670642	1.14791884507377	8	-10	3	no
3	3_7	F	5.51933487784213	1.14791884507377	8	-11	3	no
3	3_7	F	5.34352899886059	1.14791884507377	8	-12	3	no
3	3_7	F	5.47992609822058	1.14791884507377	8	-13	3	no
3	3_7	F	5.64719641654761	1.14791884507377	8	-14	3	no
3	3_7	F	5.61960465453613	1.14791884507377	8	-15	3	no
3	3_7	F	5.23559781309273	1.14791884507377	8	-16	3	no
3	3_7	F	5.99289536993987	1.14791884507377	8	-17	3	no
3	3_7	F	5.53924779664116	1.14791884507377	8	-18	3	no
3	3_7	F	5.74204531359133	1.14791884507377	8	-19	3	no
3	3_7	F	5.87062507298971	1.14791884507377	8	-2	3	no
3	3_7	F	5.48285086284632	1.14791884507377	8	-20	3	no
3	3_7	F	5.14563920238142	1.14791884507377	8	-3	3	no
3	3_7	F	5.60335994246887	1.14791884507377	8	-4	3	no
3	3_7	F	5.2222955818102	1.14791884507377	8	-5	3	no
3	3_7	F	5.42766486329896	1.14791884507377	8	-6	3	no
3	3_7	F	5.6145183725858	1.14791884507377	8	-7	3	no
3	3_7	F	5.30258651277745	1.14791884507377	8	-8	3	no
3	3_7	F	5.65068729467307	1.14791884507377	8	-9	3	no
3	3_7	F	5.40827028168938	1.14791884507377	8	0	3	no
3	3_7	F	5.29788664023691	1.14791884507377	8	1	3	no
3	3_7	F	5.78785398187082	1.14791884507377	8	10	3	no
3	3_7	F	5.58104624527302	1.14791884507377	8	11	3	no
3	3_7	F	5.38520205941446	1.14791884507377	8	12	3	no
3	3_7	F	5.5590342720077	1.14791884507377	8	13	3	no
3	3_7	F	5.6245088987198	1.14791884507377	8	14	3	no
3	3_7	F	5.96463918402273	1.14791884507377	8	15	3	no
3	3_7	F	5.53555794192959	1.14791884507377	8	16	3	no
3	3_7	F	5.3406351932315	1.14791884507377	8	17	3	no
3	3_7	F	5.58756779875232	1.14791884507377	8	18	3	no
3	3_7	F	5.32634296070402	1.14791884507377	8	19	3	no
3	3_7	F	5.86978058903034	1.14791884507377	8	2	3	no
3	3_7	F	5.60386963552831	1.14791884507377	8	20	3	no
3	3_7	F	5.81902545290344	1.14791884507377	8	21	3	no
3	3_7	F	5.81952437046599	1.14791884507377	8	22	3	no
3	3_7	F	5.94047677938133	1.14791884507377	8	23	3	no
3	3_7	F	5.58791753981399	1.14791884507377	8	24	3	no
3	3_7	F	5.59005787672339	1.14791884507377	8	25	3	no
3	3_7	F	4.69714719424326	1.14791884507377	8	26	3	no
3	3_7	F	5.49603500039425	1.14791884507377	8	27	3	no
3	3_7	F	5.82791932706699	1.14791884507377	8	28	3	no
3	3_7	F	5.99660905257386	1.14791884507377	8	29	3	no
3	3_7	F	5.69581297766213	1.14791884507377	8	3	3	no
3	3_7	F	5.48478182302183	1.14791884507377	8	30	3	no
3	3_7	F	5.44889468791677	1.14791884507377	8	31	3	no
3	3_7	F	5.5301801644875	1.14791884507377	8	32	3	no
3	3_7	F	5.52501073432447	1.14791884507377	8	33	3	no
3	3_7	F	5.41046940576123	1.14791884507377	8	34	3	no
3	3_7	F	5.08633354541669	1.14791884507377	8	35	3	no
3	3_7	F	5.85180080946807	1.14791884507377	8	36	3	no
3	3_7	F	5.12551141712128	1.14791884507377	8	37	3	no
3	3_7	F	4.53567359537598	1.14791884507377	8	38	3	no
3	3_7	F	4.91509004273681	1.14791884507377	8	39	3	no
3	3_7	F	5.67306326744521	1.14791884507377	8	4	3	no
3	3_7	F	5.78352115308269	1.14791884507377	8	40	3	no
3	3_7	F	5.71247456507365	1.14791884507377	8	5	3	no
3	3_7	F	5.35612804343912	1.14791884507377	8	6	3	no
3	3_7	F	5.60813105199968	1.14791884507377	8	7	3	no
3	3_7	F	5.42975931576926	1.14791884507377	8	8	3	no
3	3_7	F	5.1676307771397	1.14791884507377	8	9	3	no
4	4_3	F	5.95864875854912	1.0626882799288	4	-1	3	no
4	4_3	F	5.60187470885067	1.0626882799288	4	-10	3	no
4	4_3	F	5.37257689434353	1.0626882799288	4	-11	3	no
4	4_3	F	6.01684493360009	1.0626882799288	4	-12	3	no
4	4_3	F	5.85745874626624	1.0626882799288	4	-13	3	no
4	4_3	F	5.70633534854735	1.0626882799288	4	-14	3	no
4	4_3	F	5.82072504858118	1.0626882799288	4	-15	3	no
4	4_3	F	5.11974872818588	1.0626882799288	4	-16	3	no
4	4_3	F	5.84243511382413	1.0626882799288	4	-17	3	no
4	4_3	F	5.83236492132593	1.0626882799288	4	-18	3	no
4	4_3	F	5.8311509163543	1.0626882799288	4	-19	3	no
4	4_3	F	6.30228565781047	1.0626882799288	4	-2	3	no
4	4_3	F	5.6737455806641	1.0626882799288	4	-20	3	no
4	4_3	F	5.70078142136119	1.0626882799288	4	-3	3	no
4	4_3	F	6.20925517493285	1.0626882799288	4	-4	3	no
4	4_3	F	6.2089849437936	1.0626882799288	4	-5	3	no
4	4_3	F	5.98218156681282	1.0626882799288	4	-6	3	no
4	4_3	F	6.18139005224267	1.0626882799288	4	-7	3	no
4	4_3	F	5.5564735913605	1.0626882799288	4	-8	3	no
4	4_3	F	5.49935616867782	1.0626882799288	4	-9	3	no
4	4_3	F	6.42957598164727	1.0626882799288	4	0	3	no
4	4_3	F	6.10012176372843	1.0626882799288	4	1	3	no
4	4_3	F	6.53371826391776	1.0626882799288	4	10	3	no
4	4_3	F	6.08522975192422	1.0626882799288	4	2	3	no
4	4_3	F	5.68623824880506	1.0626882799288	4	3	3	no
4	4_3	F	5.38358469782222	1.0626882799288	4	4	3	no
4	4_3	F	5.74996298044294	1.0626882799288	4	5	3	no
4	4_3	F	6.01177066962973	1.0626882799288	4	6	3	no
4	4_3	F	6.35988929333576	1.0626882799288	4	7	3	no
4	4_3	F	5.93985956965461	1.0626882799288	4	8	3	no
4	4_3	F	6.03091449051811	1.0626882799288	4	9	3	no
4	4_4	F	6.22935213515794	1.10808578893683	5	-1	2	no
4	4_4	F	5.97151836521835	1.10808578893683	5	-10	2	no
4	4_4	F	6.17648441013864	1.10808578893683	5	-11	2	no
4	4_4	F	5.70844609607629	1.10808578893683	5	-15	2	no
4	4_4	F	5.37491338773682	1.10808578893683	5	-16	2	no
4	4_4	F	5.61704628847805	1.10808578893683	5	-17	2	no
4	4_4	F	5.61230691470156	1.10808578893683	5	-18	2	no
4	4_4	F	5.73104990340507	1.10808578893683	5	-19	2	no
4	4_4	F	6.09590039355592	1.10808578893683	5	-2	2	no
4	4_4	F	6.17259961305498	1.10808578893683	5	-20	2	no
4	4_4	F	5.90463715814532	1.10808578893683	5	-3	2	no
4	4_4	F	6.02777756937792	1.10808578893683	5	-4	2	no
4	4_4	F	6.00505155357773	1.10808578893683	5	-5	2	no
4	4_4	F	5.97130586288977	1.10808578893683	5	-6	2	no
4	4_4	F	5.94234975728966	1.10808578893683	5	-7	2	no
4	4_4	F	5.69378054425675	1.10808578893683	5	-8	2	no
4	4_4	F	5.89588758381532	1.10808578893683	5	-9	2	no
4	4_4	F	6.27880471319811	1.10808578893683	5	0	2	no
4	4_4	F	5.81733925635066	1.10808578893683	5	1	2	no
4	4_4	F	6.19466918351978	1.10808578893683	5	10	2	no
4	4_4	F	6.20024233430899	1.10808578893683	5	11	2	no
4	4_4	F	6.01536929987865	1.10808578893683	5	12	2	no
4	4_4	F	6.42493160602595	1.10808578893683	5	13	2	no
4	4_4	F	6.05748892477038	1.10808578893683	5	14	2	no
4	4_4	F	5.62807487749183	1.10808578893683	5	15	2	no
4	4_4	F	6.04480542156212	1.10808578893683	5	16	2	no
4	4_4	F	6.08564971865447	1.10808578893683	5	17	2	no
4	4_4	F	5.7328262980436	1.10808578893683	5	18	2	no
4	4_4	F	5.47554556072167	1.10808578893683	5	19	2	no
4	4_4	F	5.76078313753803	1.10808578893683	5	2	2	no
4	4_4	F	5.7331621014014	1.10808578893683	5	20	2	no
4	4_4	F	5.56226010369954	1.10808578893683	5	21	2	no
4	4_4	F	5.35106647685129	1.10808578893683	5	22	2	no
4	4_4	F	6.13474927789529	1.10808578893683	5	23	2	no
4	4_4	F	6.14038856223612	1.10808578893683	5	24	2	no
4	4_4	F	5.79961107335901	1.10808578893683	5	25	2	no
4	4_4	F	5.71272736328131	1.10808578893683	5	26	2	no
4	4_4	F	6.00363048731985	1.10808578893683	5	27	2	no
4	4_4	F	6.03693923466249	1.10808578893683	5	28	2	no
4	4_4	F	5.75604435020241	1.10808578893683	5	29	2	no
4	4_4	F	5.76107088585018	1.10808578893683	5	3	2	no
4	4_4	F	5.96392519897499	1.10808578893683	5	30	2	no
4	4_4	F	5.45659925029538	1.10808578893683	5	31	2	no
4	4_4	F	5.35145108499438	1.10808578893683	5	32	2	no
4	4_4	F	6.19344052847597	1.10808578893683	5	33	2	no
4	4_4	F	5.56964823512906	1.10808578893683	5	34	2	no
4	4_4	F	5.17199998611441	1.10808578893683	5	35	2	no
4	4_4	F	5.93051918538458	1.10808578893683	5	36	2	no
4	4_4	F	5.49827337485214	1.10808578893683	5	37	2	no
4	4_4	F	5.69500911351435	1.10808578893683	5	38	2	no
4	4_4	F	5.94749561774168	1.10808578893683	5	39	2	no
4	4_4	F	5.4631811865687	1.10808578893683	5	4	2	no
4	4_4	F	5.68702048898243	1.10808578893683	5	40	2	no
4	4_4	F	6.1164782585822	1.10808578893683	5	5	2	no
4	4_4	F	6.18466376052557	1.10808578893683	5	6	2	no
4	4_4	F	6.291979047515	1.10808578893683	5	7	2	no
4	4_4	F	5.51576544952843	1.10808578893683	5	8	2	no
4	4_4	F	5.45545432687951	1.10808578893683	5	9	2	no
4	4_5	F	6.23517789843711	1.07524991166824	6	-1	1	no
4	4_5	F	6.01008932246234	1.07524991166824	6	-10	1	no
4	4_5	F	5.08389183208086	1.07524991166824	6	-11	1	no
4	4_5	F	5.62408044360054	1.07524991166824	6	-12	1	no
4	4_5	F	6.63748625419655	1.07524991166824	6	-13	1	no
4	4_5	F	6.27962706429959	1.07524991166824	6	-14	1	no
4	4_5	F	6.46854835164411	1.07524991166824	6	-15	1	no
4	4_5	F	5.94391977132312	1.07524991166824	6	-16	1	no
4	4_5	F	5.81410380212791	1.07524991166824	6	-17	1	no
4	4_5	F	6.47594397902475	1.07524991166824	6	-18	1	no
4	4_5	F	6.67642497261113	1.07524991166824	6	-2	1	no
4	4_5	F	5.57101599302808	1.07524991166824	6	-3	1	no
4	4_5	F	5.54654343859366	1.07524991166824	6	-4	1	no
4	4_5	F	5.15139173259413	1.07524991166824	6	-5	1	no
4	4_5	F	5.81673109817327	1.07524991166824	6	-6	1	no
4	4_5	F	5.4307838549514	1.07524991166824	6	-7	1	no
4	4_5	F	5.32755796972672	1.07524991166824	6	-8	1	no
4	4_5	F	6.31423049339763	1.07524991166824	6	-9	1	no
4	4_5	F	5.42241945559969	1.07524991166824	6	0	1	no
4	4_5	F	6.16689061396073	1.07524991166824	6	1	1	no
4	4_5	F	5.87164006466117	1.07524991166824	6	12	1	no
4	4_5	F	5.76692976575699	1.07524991166824	6	13	1	no
4	4_5	F	5.98111608602976	1.07524991166824	6	14	1	no
4	4_5	F	6.19716505545419	1.07524991166824	6	15	1	no
4	4_5	F	5.58678467703174	1.07524991166824	6	16	1	no
4	4_5	F	5.38245655524461	1.07524991166824	6	17	1	no
4	4_5	F	5.88778229159373	1.07524991166824	6	18	1	no
4	4_5	F	5.3524924879293	1.07524991166824	6	19	1	no
4	4_5	F	5.53881917029278	1.07524991166824	6	2	1	no
4	4_5	F	5.35066147775311	1.07524991166824	6	20	1	no
4	4_5	F	5.64240983732147	1.07524991166824	6	21	1	no
4	4_5	F	6.16723882014291	1.07524991166824	6	22	1	no
4	4_5	F	5.8928228936986	1.07524991166824	6	23	1	no
4	4_5	F	5.56511992888712	1.07524991166824	6	24	1	no
4	4_5	F	5.48981274429776	1.07524991166824	6	25	1	no
4	4_5	F	5.60227868618272	1.07524991166824	6	26	1	no
4	4_5	F	5.81168079541868	1.07524991166824	6	27	1	no
4	4_5	F	5.04631859441603	1.07524991166824	6	28	1	no
4	4_5	F	5.42762449749536	1.07524991166824	6	29	1	no
4	4_5	F	6.03190004034883	1.07524991166824	6	3	1	no
4	4_5	F	6.17102523223448	1.07524991166824	6	30	1	no
4	4_5	F	5.81159900114374	1.07524991166824	6	31	1	no
4	4_5	F	6.26926485578053	1.07524991166824	6	32	1	no
4	4_5	F	6.29546361257481	1.07524991166824	6	33	1	no
4	4_5	F	5.71847851003363	1.07524991166824	6	34	1	no
4	4_5	F	5.77039479620526	1.07524991166824	6	35	1	no
4	4_5	F	5.48991661782268	1.07524991166824	6	36	1	no
4	4_5	F	5.35076660651827	1.07524991166824	6	37	1	no
4	4_5	F	5.43207598626455	1.07524991166824	6	38	1	no
4	4_5	F	5.75624109347716	1.07524991166824	6	39	1	no
4	4_5	F	5.74904258033666	1.07524991166824	6	4	1	no
4	4_5	F	6.07489178690209	1.07524991166824	6	40	1	no
4	4_5	F	5.96445336255234	1.07524991166824	6	5	1	no
4	4_5	F	5.85698373483269	1.07524991166824	6	6	1	no
4	4_5	F	5.93264146858522	1.07524991166824	6	7	1	no
4	4_5	F	5.40800412694233	1.07524991166824	6	8	1	no
4	4_6	F	4.71588283395324	1.05013645667022	7	-1	0	yes
4	4_6	F	6.23872509988754	1.05013645667022	7	-2	0	yes
4	4_6	F	6.2301101899466	1.05013645667022	7	-3	0	yes
4	4_6	F	4.94039262383582	1.05013645667022	7	-4	0	yes
4	4_6	F	5.40004416547295	1.05013645667022	7	-5	0	yes
4	4_6	F	5.90880038489642	1.05013645667022	7	-6	0	yes
4	4_6	F	5.83808389642589	1.05013645667022	7	-7	0	yes
4	4_6	F	4.56369478746278	1.05013645667022	7	0	0	yes
4	4_6	F	5.19661542570889	1.05013645667022	7	1	0	yes
4	4_6	F	6.13059818536409	1.05013645667022	7	10	0	yes
4	4_6	F	6.09671365917503	1.05013645667022	7	11	0	yes
4	4_6	F	6.1175711779202	1.05013645667022	7	12	0	yes
4	4_6	F	5.44106600887126	1.05013645667022	7	13	0	yes
4	4_6	F	5.22915479621892	1.05013645667022	7	14	0	yes
4	4_6	F	5.49389313897141	1.05013645667022	7	15	0	yes
4	4_6	F	5.58927106526242	1.05013645667022	7	2	0	yes
4	4_6	F	5.97919590564309	1.05013645667022	7	3	0	yes
4	4_6	F	5.52711742198697	1.05013645667022	7	4	0	yes
4	4_6	F	5.80997089328487	1.05013645667022	7	5	0	yes
4	4_6	F	6.13895266743612	1.05013645667022	7	6	0	yes
4	4_6	F	5.23790255066708	1.05013645667022	7	7	0	yes
4	4_6	F	5.7223042530655	1.05013645667022	7	8	0	yes
4	4_6	F	5.66767630414851	1.05013645667022	7	9	0	yes
5	5_2	F	6.37917900840385	1.10711603030871	6	-1	7	no
5	5_2	F	5.89311531685173	1.10711603030871	6	-10	7	no
5	5_2	F	5.78691013317486	1.10711603030871	6	-11	7	no
5	5_2	F	5.49903531574141	1.10711603030871	6	-12	7	no
5	5_2	F	5.72588187005798	1.10711603030871	6	-13	7	no
5	5_2	F	6.26765812444347	1.10711603030871	6	-14	7	no
5	5_2	F	5.21974165575639	1.10711603030871	6	-15	7	no
5	5_2	F	5.41895202914688	1.10711603030871	6	-16	7	no
5	5_2	F	5.62572890218826	1.10711603030871	6	-17	7	no
5	5_2	F	5.66543741268373	1.10711603030871	6	-18	7	no
5	5_2	F	5.79591873373985	1.10711603030871	6	-19	7	no
5	5_2	F	6.10728728284222	1.10711603030871	6	-20	7	no
5	5_2	F	6.12209583605419	1.10711603030871	6	-3	7	no
5	5_2	F	5.73344422131246	1.10711603030871	6	-4	7	no
5	5_2	F	5.78565062258101	1.10711603030871	6	-5	7	no
5	5_2	F	5.90141339454903	1.10711603030871	6	-6	7	no
5	5_2	F	6.18344579877217	1.10711603030871	6	-7	7	no
5	5_2	F	5.70137157111578	1.10711603030871	6	-8	7	no
5	5_2	F	5.45691058561425	1.10711603030871	6	-9	7	no
5	5_2	F	5.47324396870318	1.10711603030871	6	0	7	no
5	5_2	F	5.88442684657844	1.10711603030871	6	1	7	no
5	5_2	F	5.78027989878709	1.10711603030871	6	10	7	no
5	5_2	F	5.68004177692641	1.10711603030871	6	11	7	no
5	5_2	F	6.64099106142451	1.10711603030871	6	12	7	no
5	5_2	F	5.60329585310531	1.10711603030871	6	13	7	no
5	5_2	F	6.13575071099725	1.10711603030871	6	14	7	no
5	5_2	F	5.6127957884342	1.10711603030871	6	15	7	no
5	5_2	F	5.49803545299305	1.10711603030871	6	16	7	no
5	5_2	F	5.23107767848938	1.10711603030871	6	17	7	no
5	5_2	F	6.01035052258631	1.10711603030871	6	18	7	no
5	5_2	F	5.9700823935127	1.10711603030871	6	19	7	no
5	5_2	F	5.68943753219746	1.10711603030871	6	2	7	no
5	5_2	F	5.93494727614315	1.10711603030871	6	20	7	no
5	5_2	F	6.02940715178788	1.10711603030871	6	21	7	no
5	5_2	F	6.35754281040757	1.10711603030871	6	22	7	no
5	5_2	F	6.51183687870311	1.10711603030871	6	23	7	no
5	5_2	F	6.10720837196642	1.10711603030871	6	24	7	no
5	5_2	F	5.80675577462672	1.10711603030871	6	25	7	no
5	5_2	F	6.72464072417503	1.10711603030871	6	26	7	no
5	5_2	F	5.8350519592682	1.10711603030871	6	29	7	no
5	5_2	F	6.11132096304728	1.10711603030871	6	3	7	no
5	5_2	F	6.27028946336647	1.10711603030871	6	30	7	no
5	5_2	F	5.58160109738673	1.10711603030871	6	31	7	no
5	5_2	F	5.70793717483602	1.10711603030871	6	32	7	no
5	5_2	F	5.75544717732023	1.10711603030871	6	33	7	no
5	5_2	F	5.55247655988314	1.10711603030871	6	34	7	no
5	5_2	F	5.50373655678802	1.10711603030871	6	35	7	no
5	5_2	F	5.28816819130929	1.10711603030871	6	36	7	no
5	5_2	F	5.7895796473097	1.10711603030871	6	37	7	no
5	5_2	F	5.8476047976844	1.10711603030871	6	38	7	no
5	5_2	F	5.63466236468583	1.10711603030871	6	39	7	no
5	5_2	F	5.85750154716126	1.10711603030871	6	4	7	no
5	5_2	F	5.98796401233427	1.10711603030871	6	40	7	no
5	5_2	F	6.31432198885978	1.10711603030871	6	5	7	no
5	5_2	F	5.63634980857325	1.10711603030871	6	6	7	no
5	5_2	F	6.1194455773834	1.10711603030871	6	8	7	no
5	5_2	F	5.57323753325193	1.10711603030871	6	9	7	no
5	5_8	F	6.01030474792166	1.05517569140925	12	-1	1	no
5	5_8	F	5.64499918470578	1.05517569140925	12	-10	1	no
5	5_8	F	5.12980440114198	1.05517569140925	12	-11	1	no
5	5_8	F	5.95316002813513	1.05517569140925	12	-12	1	no
5	5_8	F	5.42792059431316	1.05517569140925	12	-13	1	no
5	5_8	F	5.62339118393247	1.05517569140925	12	-14	1	no
5	5_8	F	5.23715370113625	1.05517569140925	12	-15	1	no
5	5_8	F	5.80849076785557	1.05517569140925	12	-16	1	no
5	5_8	F	5.31835325733307	1.05517569140925	12	-17	1	no
5	5_8	F	5.86730047350109	1.05517569140925	12	-18	1	no
5	5_8	F	5.65583935014591	1.05517569140925	12	-19	1	no
5	5_8	F	5.76945375265986	1.05517569140925	12	-2	1	no
5	5_8	F	5.26065526225124	1.05517569140925	12	-20	1	no
5	5_8	F	5.65400178885149	1.05517569140925	12	-3	1	no
5	5_8	F	5.78589695470396	1.05517569140925	12	-4	1	no
5	5_8	F	5.67369644430747	1.05517569140925	12	-5	1	no
5	5_8	F	5.6406751167172	1.05517569140925	12	-6	1	no
5	5_8	F	5.79455151256094	1.05517569140925	12	-7	1	no
5	5_8	F	5.80924243115362	1.05517569140925	12	-8	1	no
5	5_8	F	5.0768587338922	1.05517569140925	12	-9	1	no
5	5_8	F	6.16687948664674	1.05517569140925	12	0	1	no
5	5_8	F	5.72862575830014	1.05517569140925	12	1	1	no
5	5_8	F	5.60291521940528	1.05517569140925	12	10	1	no
5	5_8	F	5.65271285371689	1.05517569140925	12	11	1	no
5	5_8	F	5.71442276885949	1.05517569140925	12	12	1	no
5	5_8	F	5.70698479772901	1.05517569140925	12	13	1	no
5	5_8	F	5.73919146259798	1.05517569140925	12	14	1	no
5	5_8	F	5.86527035537545	1.05517569140925	12	15	1	no
5	5_8	F	5.75228695960559	1.05517569140925	12	16	1	no
5	5_8	F	5.6700415528907	1.05517569140925	12	17	1	no
5	5_8	F	6.00731919634806	1.05517569140925	12	18	1	no
5	5_8	F	6.05314199374733	1.05517569140925	12	19	1	no
5	5_8	F	5.79673436249567	1.05517569140925	12	2	1	no
5	5_8	F	5.38340143182433	1.05517569140925	12	20	1	no
5	5_8	F	6.02441394158191	1.05517569140925	12	21	1	no
5	5_8	F	6.35593263414154	1.05517569140925	12	22	1	no
5	5_8	F	5.99017939486604	1.05517569140925	12	23	1	no
5	5_8	F	5.8515292034473	1.05517569140925	12	24	1	no
5	5_8	F	5.89566491301769	1.05517569140925	12	25	1	no
5	5_8	F	5.92441147175654	1.05517569140925	12	26	1	no
5	5_8	F	5.30350371782275	1.05517569140925	12	27	1	no
5	5_8	F	5.48607562211389	1.05517569140925	12	28	1	no
5	5_8	F	6.05510361501185	1.05517569140925	12	29	1	no
5	5_8	F	6.02790581924331	1.05517569140925	12	3	1	no
5	5_8	F	5.58425627821334	1.05517569140925	12	30	1	no
5	5_8	F	5.39861962786909	1.05517569140925	12	31	1	no
5	5_8	F	6.00696796442669	1.05517569140925	12	32	1	no
5	5_8	F	5.32341072890067	1.05517569140925	12	33	1	no
5	5_8	F	5.3428964210164	1.05517569140925	12	34	1	no
5	5_8	F	5.49076739628441	1.05517569140925	12	35	1	no
5	5_8	F	5.44118410041014	1.05517569140925	12	36	1	no
5	5_8	F	5.64021424792221	1.05517569140925	12	37	1	no
5	5_8	F	5.87715469631207	1.05517569140925	12	38	1	no
5	5_8	F	5.41517269462935	1.05517569140925	12	39	1	no
5	5_8	F	6.07504039136086	1.05517569140925	12	4	1	no
5	5_8	F	6.00599553026795	1.05517569140925	12	40	1	no
5	5_8	F	5.83261283236103	1.05517569140925	12	5	1	no
5	5_8	F	5.53419267055696	1.05517569140925	12	6	1	no
5	5_8	F	5.70009693932452	1.05517569140925	12	7	1	no
5	5_8	F	5.62807902379008	1.05517569140925	12	8	1	no
5	5_8	F	5.82707778227925	1.05517569140925	12	9	1	no
6	6_4	F	5.6409441830055	1.26888340439021	14	-1	3	no
6	6_4	F	5.54508247041701	1.26888340439021	14	-12	3	no
6	6_4	F	5.33988406677076	1.26888340439021	14	-13	3	no
6	6_4	F	5.55284100102548	1.26888340439021	14	-14	3	no
6	6_4	F	5.41611959886491	1.26888340439021	14	-15	3	no
6	6_4	F	5.18271672118717	1.26888340439021	14	-16	3	no
6	6_4	F	5.6447913611744	1.26888340439021	14	-17	3	no
6	6_4	F	5.66490643595068	1.26888340439021	14	-18	3	no
6	6_4	F	5.17218732956446	1.26888340439021	14	-19	3	no
6	6_4	F	5.74150492455141	1.26888340439021	14	-2	3	no
6	6_4	F	5.05288560800373	1.26888340439021	14	-20	3	no
6	6_4	F	5.25918175316781	1.26888340439021	14	-3	3	no
6	6_4	F	5.51285590327112	1.26888340439021	14	-4	3	no
6	6_4	F	5.55108101948978	1.26888340439021	14	-5	3	no
6	6_4	F	4.71374062530603	1.26888340439021	14	-6	3	no
6	6_4	F	5.78600894136738	1.26888340439021	14	-7	3	no
6	6_4	F	5.83893444838207	1.26888340439021	14	-8	3	no
6	6_4	F	5.19743115141092	1.26888340439021	14	0	3	no
6	6_4	F	5.61513257379065	1.26888340439021	14	1	3	no
6	6_4	F	5.60536770968503	1.26888340439021	14	10	3	no
6	6_4	F	5.4480683804952	1.26888340439021	14	11	3	no
6	6_4	F	5.28550907729075	1.26888340439021	14	12	3	no
6	6_4	F	4.78469725103586	1.26888340439021	14	13	3	no
6	6_4	F	5.75845734562027	1.26888340439021	14	14	3	no
6	6_4	F	5.40495532623031	1.26888340439021	14	15	3	no
6	6_4	F	5.32729945790655	1.26888340439021	14	16	3	no
6	6_4	F	4.69763627863649	1.26888340439021	14	17	3	no
6	6_4	F	5.08278170119432	1.26888340439021	14	18	3	no
6	6_4	F	5.32128447097057	1.26888340439021	14	19	3	no
6	6_4	F	5.56326829227729	1.26888340439021	14	2	3	no
6	6_4	F	5.55642276970584	1.26888340439021	14	20	3	no
6	6_4	F	5.55534515224184	1.26888340439021	14	21	3	no
6	6_4	F	5.00362782295772	1.26888340439021	14	22	3	no
6	6_4	F	5.90372170421229	1.26888340439021	14	23	3	no
6	6_4	F	5.23107158231002	1.26888340439021	14	24	3	no
6	6_4	F	5.51417821463961	1.26888340439021	14	25	3	no
6	6_4	F	4.81115416250394	1.26888340439021	14	26	3	no
6	6_4	F	5.4917342760606	1.26888340439021	14	27	3	no
6	6_4	F	5.19063723599407	1.26888340439021	14	28	3	no
6	6_4	F	5.45945336725652	1.26888340439021	14	29	3	no
6	6_4	F	6.04779535660808	1.26888340439021	14	3	3	no
6	6_4	F	4.94380893450395	1.26888340439021	14	30	3	no
6	6_4	F	5.47616060603037	1.26888340439021	14	31	3	no
6	6_4	F	5.34281484348974	1.26888340439021	14	32	3	no
6	6_4	F	5.07502813491431	1.26888340439021	14	33	3	no
6	6_4	F	5.70111178969474	1.26888340439021	14	34	3	no
6	6_4	F	5.01146361411775	1.26888340439021	14	35	3	no
6	6_4	F	4.73270429875282	1.26888340439021	14	36	3	no
6	6_4	F	5.64503208916596	1.26888340439021	14	37	3	no
6	6_4	F	5.37259464525607	1.26888340439021	14	38	3	no
6	6_4	F	5.08658874512724	1.26888340439021	14	39	3	no
6	6_4	F	5.16362101217351	1.26888340439021	14	4	3	no
6	6_4	F	5.33996770834997	1.26888340439021	14	40	3	no
6	6_4	F	5.09966937142234	1.26888340439021	14	5	3	no
6	6_4	F	5.61392259296723	1.26888340439021	14	6	3	no
6	6_4	F	5.29394909047719	1.26888340439021	14	7	3	no
6	6_4	F	5.33165961631392	1.26888340439021	14	8	3	no
6	6_4	F	4.7691617657703	1.26888340439021	14	9	3	no
6	6_7	F	5.69956886326342	1.18739330682383	17	-1	0	yes
6	6_7	F	5.58682962494431	1.18739330682383	17	-10	0	yes
6	6_7	F	5.63902853885691	1.18739330682383	17	-11	0	yes
6	6_7	F	5.3879229098122	1.18739330682383	17	-12	0	yes
6	6_7	F	5.49446301295318	1.18739330682383	17	-13	0	yes
6	6_7	F	5.3845246151828	1.18739330682383	17	-14	0	yes
6	6_7	F	5.60994149426395	1.18739330682383	17	-15	0	yes
6	6_7	F	5.52981451423711	1.18739330682383	17	-16	0	yes
6	6_7	F	5.76305459149598	1.18739330682383	17	-17	0	yes
6	6_7	F	5.4749914222013	1.18739330682383	17	-18	0	yes
6	6_7	F	5.69464089222597	1.18739330682383	17	-19	0	yes
6	6_7	F	5.1600674392911	1.18739330682383	17	-2	0	yes
6	6_7	F	5.84285408725627	1.18739330682383	17	-20	0	yes
6	6_7	F	5.45673178865086	1.18739330682383	17	-3	0	yes
6	6_7	F	5.22951157409452	1.18739330682383	17	-4	0	yes
6	6_7	F	5.67806234794762	1.18739330682383	17	-5	0	yes
6	6_7	F	5.25343834374287	1.18739330682383	17	-6	0	yes
6	6_7	F	5.52583502183849	1.18739330682383	17	-7	0	yes
6	6_7	F	5.39092544665122	1.18739330682383	17	-8	0	yes
6	6_7	F	5.48183184382536	1.18739330682383	17	-9	0	yes
6	6_7	F	5.18982303750711	1.18739330682383	17	0	0	yes
6	6_7	F	4.91458017864592	1.18739330682383	17	1	0	yes
6	6_7	F	5.769154798	1.18739330682383	17	10	0	yes
6	6_7	F	5.21940146913788	1.18739330682383	17	11	0	yes
6	6_7	F	5.52262803846958	1.18739330682383	17	12	0	yes
6	6_7	F	5.41874645815005	1.18739330682383	17	13	0	yes
6	6_7	F	5.59348783116358	1.18739330682383	17	14	0	yes
6	6_7	F	5.86683791600086	1.18739330682383	17	15	0	yes
6	6_7	F	5.76050699491815	1.18739330682383	17	16	0	yes
6	6_7	F	5.57299627962824	1.18739330682383	17	17	0	yes
6	6_7	F	5.24511273540437	1.18739330682383	17	18	0	yes
6	6_7	F	5.12372926776525	1.18739330682383	17	2	0	yes
6	6_7	F	5.79669080379896	1.18739330682383	17	3	0	yes
6	6_7	F	4.9320637342706	1.18739330682383	17	4	0	yes
6	6_7	F	5.36857437526627	1.18739330682383	17	5	0	yes
6	6_7	F	5.7148834800833	1.18739330682383	17	6	0	yes
6	6_7	F	5.54376702762535	1.18739330682383	17	7	0	yes
6	6_7	F	5.57077750069329	1.18739330682383	17	8	0	yes
6	6_7	F	5.1338695002031	1.18739330682383	17	9	0	yes
7	7_6	F	6.09386411162067	0.947048611384162	11	-1	3	no
7	7_6	F	5.91092021214592	0.947048611384162	11	-2	3	no
7	7_6	F	6.31050515312149	0.947048611384162	11	-3	3	no
7	7_6	F	6.03406714356425	0.947048611384162	11	-4	3	no
7	7_6	F	6.09753271355389	0.947048611384162	11	-5	3	no
7	7_6	F	6.46796311982563	0.947048611384162	11	-6	3	no
7	7_6	F	6.10579041357574	0.947048611384162	11	-7	3	no
7	7_6	F	6.05568448368577	0.947048611384162	11	0	3	no
7	7_6	F	5.95557901764384	0.947048611384162	11	1	3	no
7	7_6	F	6.3922300907045	0.947048611384162	11	10	3	no
7	7_6	F	6.61193398122104	0.947048611384162	11	11	3	no
7	7_6	F	6.44226969261527	0.947048611384162	11	12	3	no
7	7_6	F	6.10320542719825	0.947048611384162	11	13	3	no
7	7_6	F	6.37894316492233	0.947048611384162	11	14	3	no
7	7_6	F	5.83688982725212	0.947048611384162	11	15	3	no
7	7_6	F	6.32106212443735	0.947048611384162	11	16	3	no
7	7_6	F	5.9292622004232	0.947048611384162	11	17	3	no
7	7_6	F	6.26324327759099	0.947048611384162	11	18	3	no
7	7_6	F	6.30022291410694	0.947048611384162	11	19	3	no
7	7_6	F	5.88980968793028	0.947048611384162	11	2	3	no
7	7_6	F	5.87072572297387	0.947048611384162	11	20	3	no
7	7_6	F	6.63127319002689	0.947048611384162	11	21	3	no
7	7_6	F	6.47108620344931	0.947048611384162	11	22	3	no
7	7_6	F	5.97129388714845	0.947048611384162	11	23	3	no
7	7_6	F	6.0093487667762	0.947048611384162	11	24	3	no
7	7_6	F	6.19554458737824	0.947048611384162	11	25	3	no
7	7_6	F	6.16589048793194	0.947048611384162	11	26	3	no
7	7_6	F	6.10050160587312	0.947048611384162	11	27	3	no
7	7_6	F	6.15414616932322	0.947048611384162	11	28	3	no
7	7_6	F	6.12339142076079	0.947048611384162	11	29	3	no
7	7_6	F	6.0777183322621	0.947048611384162	11	3	3	no
7	7_6	F	5.63961627132089	0.947048611384162	11	30	3	no
7	7_6	F	5.85282570416429	0.947048611384162	11	31	3	no
7	7_6	F	5.82931711275054	0.947048611384162	11	32	3	no
7	7_6	F	5.91726141985939	0.947048611384162	11	33	3	no
7	7_6	F	5.83352569033349	0.947048611384162	11	34	3	no
7	7_6	F	5.74366396620473	0.947048611384162	11	35	3	no
7	7_6	F	6.15449769304642	0.947048611384162	11	36	3	no
7	7_6	F	5.84812891698291	0.947048611384162	11	37	3	no
7	7_6	F	5.79850999929975	0.947048611384162	11	38	3	no
7	7_6	F	6.03273285729909	0.947048611384162	11	39	3	no
7	7_6	F	6.18393278042001	0.947048611384162	11	4	3	no
7	7_6	F	6.02249347956154	0.947048611384162	11	40	3	no
7	7_6	F	5.93235509937663	0.947048611384162	11	5	3	no
7	7_6	F	6.18296037298361	0.947048611384162	11	6	3	no
7	7_6	F	6.40647477748334	0.947048611384162	11	7	3	no
7	7_6	F	6.61382751859215	0.947048611384162	11	8	3	no
7	7_6	F	6.05992536600291	0.947048611384162	11	9	3	no
7	7_8	F	6.1735819210228	0.878953934599861	13	-1	1	no
7	7_8	F	5.78717418085927	0.878953934599861	13	-10	1	no
7	7_8	F	5.79270815053617	0.878953934599861	13	-11	1	no
7	7_8	F	6.01489344558626	0.878953934599861	13	-12	1	no
7	7_8	F	6.03076796775492	0.878953934599861	13	-13	1	no
7	7_8	F	6.2970495148164	0.878953934599861	13	-14	1	no
7	7_8	F	5.90595975058527	0.878953934599861	13	-15	1	no
7	7_8	F	5.78749115407492	0.878953934599861	13	-16	1	no
7	7_8	F	5.78622773600367	0.878953934599861	13	-17	1	no
7	7_8	F	5.81087052707835	0.878953934599861	13	-18	1	no
7	7_8	F	5.71870116448124	0.878953934599861	13	-19	1	no
7	7_8	F	5.69110520658783	0.878953934599861	13	-2	1	no
7	7_8	F	5.55246416989559	0.878953934599861	13	-20	1	no
7	7_8	F	5.85266017759006	0.878953934599861	13	-3	1	no
7	7_8	F	6.12763902348548	0.878953934599861	13	-4	1	no
7	7_8	F	6.22889537267512	0.878953934599861	13	-5	1	no
7	7_8	F	6.12907265382757	0.878953934599861	13	-6	1	no
7	7_8	F	6.13646689734631	0.878953934599861	13	-7	1	no
7	7_8	F	6.0666416581934	0.878953934599861	13	-8	1	no
7	7_8	F	6.19444082497399	0.878953934599861	13	-9	1	no
7	7_8	F	6.08066238717458	0.878953934599861	13	0	1	no
7	7_8	F	6.04990039447389	0.878953934599861	13	1	1	no
7	7_8	F	6.18375770908419	0.878953934599861	13	10	1	no
7	7_8	F	6.09252456394531	0.878953934599861	13	11	1	no
7	7_8	F	5.97036651949801	0.878953934599861	13	12	1	no
7	7_8	F	6.55117264253163	0.878953934599861	13	13	1	no
7	7_8	F	6.27219941025838	0.878953934599861	13	14	1	no
7	7_8	F	5.99465365003802	0.878953934599861	13	15	1	no
7	7_8	F	5.77982744440831	0.878953934599861	13	16	1	no
7	7_8	F	5.97915852419715	0.878953934599861	13	17	1	no
7	7_8	F	6.2608581236382	0.878953934599861	13	18	1	no
7	7_8	F	6.23184236108826	0.878953934599861	13	19	1	no
7	7_8	F	6.20699392459519	0.878953934599861	13	2	1	no
7	7_8	F	5.98825798888296	0.878953934599861	13	20	1	no
7	7_8	F	6.55117003418625	0.878953934599861	13	21	1	no
7	7_8	F	6.40816772998246	0.878953934599861	13	22	1	no
7	7_8	F	6.22820215892725	0.878953934599861	13	23	1	no
7	7_8	F	5.6187652706035	0.878953934599861	13	24	1	no
7	7_8	F	5.74406397698521	0.878953934599861	13	25	1	no
7	7_8	F	5.57375314135437	0.878953934599861	13	26	1	no
7	7_8	F	5.67729053282808	0.878953934599861	13	27	1	no
7	7_8	F	6.07838983532002	0.878953934599861	13	28	1	no
7	7_8	F	5.75863788368177	0.878953934599861	13	29	1	no
7	7_8	F	6.39648529283055	0.878953934599861	13	3	1	no
7	7_8	F	5.76713451888893	0.878953934599861	13	30	1	no
7	7_8	F	5.76488062977244	0.878953934599861	13	31	1	no
7	7_8	F	5.77117522103848	0.878953934599861	13	32	1	no
7	7_8	F	5.76906010203679	0.878953934599861	13	33	1	no
7	7_8	F	5.76623509455047	0.878953934599861	13	34	1	no
7	7_8	F	5.75972138490367	0.878953934599861	13	35	1	no
7	7_8	F	5.75812060896303	0.878953934599861	13	36	1	no
7	7_8	F	5.76900289241147	0.878953934599861	13	37	1	no
7	7_8	F	5.77908370181545	0.878953934599861	13	38	1	no
7	7_8	F	5.77100173625333	0.878953934599861	13	39	1	no
7	7_8	F	6.36580439896483	0.878953934599861	13	4	1	no
7	7_8	F	5.7671706277963	0.878953934599861	13	40	1	no
7	7_8	F	6.42702943377738	0.878953934599861	13	5	1	no
7	7_8	F	6.31794892361032	0.878953934599861	13	6	1	no
7	7_8	F	5.94663805477189	0.878953934599861	13	7	1	no
7	7_8	F	5.87892193885029	0.878953934599861	13	8	1	no
7	7_8	F	5.52034077767657	0.878953934599861	13	9	1	no
8	8_1	F	6.84766642282834	0.732898188783596	3	-1	9	no
8	8_1	F	5.36071620775076	0.732898188783596	3	-10	9	no
8	8_1	F	6.90841863999888	0.732898188783596	3	-11	9	no
8	8_1	F	6.26001555223279	0.732898188783596	3	-12	9	no
8	8_1	F	6.04895100127813	0.732898188783596	3	-13	9	no
8	8_1	F	6.37105714573921	0.732898188783596	3	-14	9	no
8	8_1	F	6.08246123296738	0.732898188783596	3	-15	9	no
8	8_1	F	6.20723266507114	0.732898188783596	3	-16	9	no
8	8_1	F	6.26886004827733	0.732898188783596	3	-17	9	no
8	8_1	F	6.07741046099669	0.732898188783596	3	-18	9	no
8	8_1	F	6.0909481980213	0.732898188783596	3	-19	9	no
8	8_1	F	6.89531559817883	0.732898188783596	3	-2	9	no
8	8_1	F	6.19056296119058	0.732898188783596	3	-20	9	no
8	8_1	F	6.44514145591071	0.732898188783596	3	-3	9	no
8	8_1	F	6.37799144389348	0.732898188783596	3	-4	9	no
8	8_1	F	6.39787644630341	0.732898188783596	3	-5	9	no
8	8_1	F	6.59455187095257	0.732898188783596	3	-6	9	no
8	8_1	F	7.10924271168977	0.732898188783596	3	-7	9	no
8	8_1	F	6.87031107207185	0.732898188783596	3	-8	9	no
8	8_1	F	6.79289978680767	0.732898188783596	3	-9	9	no
8	8_1	F	6.41309730603048	0.732898188783596	3	0	9	no
8	8_1	F	6.78033972146838	0.732898188783596	3	1	9	no
8	8_1	F	5.63474996832686	0.732898188783596	3	10	9	no
8	8_1	F	5.86086143271741	0.732898188783596	3	11	9	no
8	8_1	F	5.47719528546839	0.732898188783596	3	12	9	no
8	8_1	F	6.72291422077419	0.732898188783596	3	13	9	no
8	8_1	F	6.50115969175688	0.732898188783596	3	14	9	no
8	8_1	F	6.28241426676106	0.732898188783596	3	15	9	no
8	8_1	F	6.29022902052383	0.732898188783596	3	16	9	no
8	8_1	F	6.30568257210054	0.732898188783596	3	17	9	no
8	8_1	F	6.17497909310551	0.732898188783596	3	18	9	no
8	8_1	F	5.73437062977604	0.732898188783596	3	19	9	no
8	8_1	F	6.45698425595484	0.732898188783596	3	2	9	no
8	8_1	F	6.23828970928473	0.732898188783596	3	20	9	no
8	8_1	F	6.42530591196131	0.732898188783596	3	21	9	no
8	8_1	F	6.13280338492946	0.732898188783596	3	22	9	no
8	8_1	F	6.06119449817356	0.732898188783596	3	23	9	no
8	8_1	F	6.16113061595916	0.732898188783596	3	24	9	no
8	8_1	F	6.63780998014949	0.732898188783596	3	25	9	no
8	8_1	F	5.88476643378521	0.732898188783596	3	26	9	no
8	8_1	F	4.56706503133676	0.732898188783596	3	27	9	no
8	8_1	F	5.56111886864969	0.732898188783596	3	28	9	no
8	8_1	F	6.23108094487499	0.732898188783596	3	29	9	no
8	8_1	F	6.5866121717583	0.732898188783596	3	3	9	no
8	8_1	F	5.64448573224728	0.732898188783596	3	30	9	no
8	8_1	F	5.87891263562881	0.732898188783596	3	31	9	no
8	8_1	F	6.77638949126444	0.732898188783596	3	35	9	no
8	8_1	F	4.81047653940299	0.732898188783596	3	36	9	no
8	8_1	F	4.62978926943254	0.732898188783596	3	37	9	no
8	8_1	F	5.0557608694809	0.732898188783596	3	38	9	no
8	8_1	F	5.64150469622524	0.732898188783596	3	39	9	no
8	8_1	F	5.92461913255841	0.732898188783596	3	4	9	no
8	8_1	F	5.68437598504099	0.732898188783596	3	40	9	no
8	8_1	F	5.94853527507878	0.732898188783596	3	5	9	no
8	8_1	F	6.02387560312774	0.732898188783596	3	6	9	no
8	8_1	F	6.71436853260387	0.732898188783596	3	7	9	no
8	8_1	F	6.64282135429158	0.732898188783596	3	8	9	no
8	8_1	F	5.52995243864126	0.732898188783596	3	9	9	no
8	8_2	F	6.48914847187665	0.852532476507565	4	-1	8	no
8	8_2	F	6.61435073048982	0.852532476507565	4	-10	8	no
8	8_2	F	6.16706635957438	0.852532476507565	4	-11	8	no
8	8_2	F	6.36285512397685	0.852532476507565	4	-12	8	no
8	8_2	F	6.11768713196466	0.852532476507565	4	-13	8	no
8	8_2	F	6.71533177323819	0.852532476507565	4	-14	8	no
8	8_2	F	6.8460100624749	0.852532476507565	4	-15	8	no
8	8_2	F	6.70833721362366	0.852532476507565	4	-16	8	no
8	8_2	F	6.63994635109534	0.852532476507565	4	-17	8	no
8	8_2	F	6.68764579269505	0.852532476507565	4	-18	8	no
8	8_2	F	5.84030742542549	0.852532476507565	4	-19	8	no
8	8_2	F	5.9143979577581	0.852532476507565	4	-2	8	no
8	8_2	F	6.86899961340398	0.852532476507565	4	-20	8	no
8	8_2	F	6.66116261970634	0.852532476507565	4	-3	8	no
8	8_2	F	6.40949816630638	0.852532476507565	4	-4	8	no
8	8_2	F	6.5294012947811	0.852532476507565	4	-5	8	no
8	8_2	F	6.11465128144645	0.852532476507565	4	-6	8	no
8	8_2	F	6.48677504672203	0.852532476507565	4	-7	8	no
8	8_2	F	6.86551574683241	0.852532476507565	4	-8	8	no
8	8_2	F	6.4897613608219	0.852532476507565	4	-9	8	no
8	8_2	F	6.49313722471832	0.852532476507565	4	0	8	no
8	8_2	F	6.44186498115388	0.852532476507565	4	1	8	no
8	8_2	F	6.40410304136183	0.852532476507565	4	10	8	no
8	8_2	F	6.26347501873255	0.852532476507565	4	11	8	no
8	8_2	F	6.11499651818294	0.852532476507565	4	13	8	no
8	8_2	F	6.35562487422985	0.852532476507565	4	14	8	no
8	8_2	F	6.22077620164429	0.852532476507565	4	15	8	no
8	8_2	F	5.68735046289861	0.852532476507565	4	16	8	no
8	8_2	F	5.88623430951701	0.852532476507565	4	17	8	no
8	8_2	F	5.62331879631366	0.852532476507565	4	18	8	no
8	8_2	F	5.81063833049957	0.852532476507565	4	19	8	no
8	8_2	F	5.70588607920292	0.852532476507565	4	2	8	no
8	8_2	F	5.76650241380489	0.852532476507565	4	20	8	no
8	8_2	F	5.70088008081609	0.852532476507565	4	21	8	no
8	8_2	F	5.99718988012335	0.852532476507565	4	22	8	no
8	8_2	F	5.64735060409808	0.852532476507565	4	23	8	no
8	8_2	F	5.97002467971995	0.852532476507565	4	24	8	no
8	8_2	F	5.55471697257869	0.852532476507565	4	25	8	no
8	8_2	F	5.44122087208901	0.852532476507565	4	26	8	no
8	8_2	F	6.22247401092365	0.852532476507565	4	27	8	no
8	8_2	F	5.49769821892283	0.852532476507565	4	28	8	no
8	8_2	F	5.94591823553039	0.852532476507565	4	29	8	no
8	8_2	F	6.33986492800855	0.852532476507565	4	3	8	no
8	8_2	F	6.16289293876394	0.852532476507565	4	30	8	no
8	8_2	F	6.13877488392203	0.852532476507565	4	31	8	no
8	8_2	F	5.64910897665214	0.852532476507565	4	32	8	no
8	8_2	F	5.65214405503518	0.852532476507565	4	33	8	no
8	8_2	F	5.65466699760828	0.852532476507565	4	34	8	no
8	8_2	F	5.64864843897922	0.852532476507565	4	35	8	no
8	8_2	F	5.65256584857107	0.852532476507565	4	36	8	no
8	8_2	F	5.64638117020337	0.852532476507565	4	37	8	no
8	8_2	F	5.66760266572865	0.852532476507565	4	38	8	no
8	8_2	F	5.18457968812009	0.852532476507565	4	39	8	no
8	8_2	F	6.35203293009961	0.852532476507565	4	4	8	no
8	8_2	F	5.68987737186363	0.852532476507565	4	40	8	no
8	8_2	F	6.59165756683988	0.852532476507565	4	5	8	no
8	8_2	F	6.71211926710212	0.852532476507565	4	6	8	no
8	8_2	F	6.62515367106721	0.852532476507565	4	7	8	no
8	8_2	F	6.3596948801546	0.852532476507565	4	8	8	no
8	8_2	F	6.91614186177355	0.852532476507565	4	9	8	no
9	9_7	F	5.92748103130225	0.884659657615844	16	-1	2	no
9	9_7	F	5.79030584182507	0.884659657615844	16	-10	2	no
9	9_7	F	6.12368315344029	0.884659657615844	16	-11	2	no
9	9_7	F	6.16861468134005	0.884659657615844	16	-12	2	no
9	9_7	F	5.89917356399524	0.884659657615844	16	-13	2	no
9	9_7	F	5.70521154376633	0.884659657615844	16	-14	2	no
9	9_7	F	6.00173239449599	0.884659657615844	16	-15	2	no
9	9_7	F	6.13905525497842	0.884659657615844	16	-16	2	no
9	9_7	F	5.68532017977675	0.884659657615844	16	-17	2	no
9	9_7	F	5.4374430530957	0.884659657615844	16	-18	2	no
9	9_7	F	5.65929782986889	0.884659657615844	16	-19	2	no
9	9_7	F	5.84128259212535	0.884659657615844	16	-2	2	no
9	9_7	F	5.84914915413003	0.884659657615844	16	-20	2	no
9	9_7	F	5.65681722788981	0.884659657615844	16	-3	2	no
9	9_7	F	6.06580573199614	0.884659657615844	16	-4	2	no
9	9_7	F	6.35075430245087	0.884659657615844	16	-5	2	no
9	9_7	F	6.3409450992532	0.884659657615844	16	-6	2	no
9	9_7	F	6.22891074431677	0.884659657615844	16	-7	2	no
9	9_7	F	5.92488660934065	0.884659657615844	16	-8	2	no
9	9_7	F	6.30371610183761	0.884659657615844	16	-9	2	no
9	9_7	F	6.39682037233943	0.884659657615844	16	0	2	no
9	9_7	F	5.80558973362728	0.884659657615844	16	1	2	no
9	9_7	F	6.04283577713572	0.884659657615844	16	10	2	no
9	9_7	F	6.22612896372214	0.884659657615844	16	11	2	no
9	9_7	F	5.99306314454949	0.884659657615844	16	12	2	no
9	9_7	F	5.61046721605766	0.884659657615844	16	13	2	no
9	9_7	F	5.80709175061115	0.884659657615844	16	14	2	no
9	9_7	F	5.41977559280516	0.884659657615844	16	15	2	no
9	9_7	F	5.5046495054118	0.884659657615844	16	16	2	no
9	9_7	F	6.37004019422333	0.884659657615844	16	17	2	no
9	9_7	F	6.03264564104891	0.884659657615844	16	18	2	no
9	9_7	F	6.28530141074675	0.884659657615844	16	19	2	no
9	9_7	F	6.09624484584915	0.884659657615844	16	2	2	no
9	9_7	F	6.06650125526073	0.884659657615844	16	20	2	no
9	9_7	F	5.97093411062602	0.884659657615844	16	21	2	no
9	9_7	F	5.72515508645539	0.884659657615844	16	22	2	no
9	9_7	F	5.77731934733486	0.884659657615844	16	23	2	no
9	9_7	F	5.87329535562341	0.884659657615844	16	24	2	no
9	9_7	F	5.76849763922352	0.884659657615844	16	25	2	no
9	9_7	F	5.86407775739085	0.884659657615844	16	26	2	no
9	9_7	F	5.73974744355361	0.884659657615844	16	27	2	no
9	9_7	F	5.87541993847011	0.884659657615844	16	28	2	no
9	9_7	F	5.79036054760835	0.884659657615844	16	29	2	no
9	9_7	F	6.51913030812274	0.884659657615844	16	3	2	no
9	9_7	F	6.42042282242271	0.884659657615844	16	30	2	no
9	9_7	F	6.10783208225042	0.884659657615844	16	31	2	no
9	9_7	F	5.65990552501851	0.884659657615844	16	32	2	no
9	9_7	F	6.24285707243708	0.884659657615844	16	33	2	no
9	9_7	F	5.49025818717683	0.884659657615844	16	34	2	no
9	9_7	F	5.47441322596858	0.884659657615844	16	35	2	no
9	9_7	F	5.54811789500509	0.884659657615844	16	36	2	no
9	9_7	F	5.40079155595764	0.884659657615844	16	37	2	no
9	9_7	F	5.81746090113893	0.884659657615844	16	38	2	no
9	9_7	F	6.21170443624869	0.884659657615844	16	39	2	no
9	9_7	F	6.9689345887959	0.884659657615844	16	4	2	no
9	9_7	F	5.70872194798787	0.884659657615844	16	40	2	no
9	9_7	F	5.90922562740559	0.884659657615844	16	5	2	no
9	9_7	F	6.13626462739882	0.884659657615844	16	6	2	no
9	9_7	F	5.89928634283863	0.884659657615844	16	7	2	no
9	9_7	F	5.56347836136551	0.884659657615844	16	8	2	no
9	9_7	F	5.73070474451405	0.884659657615844	16	9	2	no
9	9_9	F	5.84550855770472	0.829156703412904	18	-1	0	yes
9	9_9	F	5.65938918522877	0.829156703412904	18	-10	0	yes
9	9_9	F	5.89066930634885	0.829156703412904	18	-11	0	yes
9	9_9	F	5.91933988125001	0.829156703412904	18	-12	0	yes
9	9_9	F	6.31365930439802	0.829156703412904	18	-13	0	yes
9	9_9	F	5.98672475295356	0.829156703412904	18	-14	0	yes
9	9_9	F	6.00863979111506	0.829156703412904	18	-15	0	yes
9	9_9	F	6.07424204102503	0.829156703412904	18	-16	0	yes
9	9_9	F	5.77270789128938	0.829156703412904	18	-17	0	yes
9	9_9	F	5.93304030116919	0.829156703412904	18	-18	0	yes
9	9_9	F	5.94082594426701	0.829156703412904	18	-19	0	yes
9	9_9	F	5.56287428217671	0.829156703412904	18	-2	0	yes
9	9_9	F	5.74054928552	0.829156703412904	18	-20	0	yes
9	9_9	F	5.49045465458146	0.829156703412904	18	-3	0	yes
9	9_9	F	5.41895280686534	0.829156703412904	18	-4	0	yes
9	9_9	F	5.40769186784855	0.829156703412904	18	-5	0	yes
9	9_9	F	5.52147285034563	0.829156703412904	18	-6	0	yes
9	9_9	F	5.7088783085321	0.829156703412904	18	-7	0	yes
9	9_9	F	5.84493948765909	0.829156703412904	18	-8	0	yes
9	9_9	F	5.50987294049966	0.829156703412904	18	-9	0	yes
9	9_9	F	6.00187354983833	0.829156703412904	18	0	0	yes
9	9_9	F	6.01281833511884	0.829156703412904	18	1	0	yes
9	9_9	F	6.37692808111605	0.829156703412904	18	10	0	yes
9	9_9	F	5.95820844364921	0.829156703412904	18	11	0	yes
9	9_9	F	6.00880183808231	0.829156703412904	18	12	0	yes
9	9_9	F	5.75756752928267	0.829156703412904	18	13	0	yes
9	9_9	F	5.49010727632735	0.829156703412904	18	14	0	yes
9	9_9	F	5.42748768267213	0.829156703412904	18	15	0	yes
9	9_9	F	5.2148491595594	0.829156703412904	18	16	0	yes
9	9_9	F	5.58511669673748	0.829156703412904	18	17	0	yes
9	9_9	F	5.49329795949541	0.829156703412904	18	18	0	yes
9	9_9	F	5.82457804640264	0.829156703412904	18	19	0	yes
9	9_9	F	6.17808627005297	0.829156703412904	18	2	0	yes
9	9_9	F	6.08340184260906	0.829156703412904	18	20	0	yes
9	9_9	F	6.05264684390693	0.829156703412904	18	21	0	yes
9	9_9	F	5.96966533149689	0.829156703412904	18	22	0	yes
9	9_9	F	5.58496035132507	0.829156703412904	18	23	0	yes
9	9_9	F	6.08172642360225	0.829156703412904	18	3	0	yes
9	9_9	F	5.87971625631399	0.829156703412904	18	4	0	yes
9	9_9	F	5.79426805690785	0.829156703412904	18	5	0	yes
9	9_9	F	6.14158779119318	0.829156703412904	18	6	0	yes
9	9_9	F	5.55732039042357	0.829156703412904	18	7	0	yes
9	9_9	F	5.61837032929104	0.829156703412904	18	8	0	yes
9	9_9	F	6.14378561082103	0.829156703412904	18	9	0	yes
10	10_5	F	5.74722249944915	1.11837040074793	4	-1	0	yes
10	10_5	F	5.33034055129255	1.11837040074793	4	-13	0	yes
10	10_5	F	5.50798162874651	1.11837040074793	4	-14	0	yes
10	10_5	F	5.81589674251119	1.11837040074793	4	-15	0	yes
10	10_5	F	5.49374275898291	1.11837040074793	4	-16	0	yes
10	10_5	F	5.33532219581132	1.11837040074793	4	-17	0	yes
10	10_5	F	6.01194141760696	1.11837040074793	4	-2	0	yes
10	10_5	F	5.33311172668028	1.11837040074793	4	-3	0	yes
10	10_5	F	4.60274024597456	1.11837040074793	4	-4	0	yes
10	10_5	F	5.73459775848061	1.11837040074793	4	-5	0	yes
10	10_5	F	5.40536750011688	1.11837040074793	4	-6	0	yes
10	10_5	F	5.49991532327117	1.11837040074793	4	-7	0	yes
10	10_5	F	5.48388000857552	1.11837040074793	4	-8	0	yes
10	10_5	F	6.01898611348229	1.11837040074793	4	-9	0	yes
10	10_5	F	5.27748171439585	1.11837040074793	4	0	0	yes
10	10_5	F	5.35081009450598	1.11837040074793	4	1	0	yes
10	10_5	F	5.09271016956101	1.11837040074793	4	10	0	yes
10	10_5	F	5.29562359562452	1.11837040074793	4	11	0	yes
10	10_5	F	5.0501474162459	1.11837040074793	4	12	0	yes
10	10_5	F	5.40376725606439	1.11837040074793	4	13	0	yes
10	10_5	F	5.19928754154917	1.11837040074793	4	14	0	yes
10	10_5	F	4.77279648818943	1.11837040074793	4	15	0	yes
10	10_5	F	4.69365991725097	1.11837040074793	4	16	0	yes
10	10_5	F	5.42977400165785	1.11837040074793	4	17	0	yes
10	10_5	F	5.58391769684367	1.11837040074793	4	2	0	yes
10	10_5	F	5.36668657511508	1.11837040074793	4	3	0	yes
10	10_5	F	5.51973652507776	1.11837040074793	4	4	0	yes
10	10_5	F	5.54914707331123	1.11837040074793	4	5	0	yes
10	10_5	F	5.17680326045985	1.11837040074793	4	9	0	yes
11	11_4	F	5.83661279234313	1.09886403980038	3	-1	7	no
11	11_4	F	6.1666270803346	1.09886403980038	3	-10	7	no
11	11_4	F	6.02256556531883	1.09886403980038	3	-11	7	no
11	11_4	F	6.02046546141941	1.09886403980038	3	-12	7	no
11	11_4	F	5.63946265831344	1.09886403980038	3	-13	7	no
11	11_4	F	6.02093991392836	1.09886403980038	3	-14	7	no
11	11_4	F	5.68049831138034	1.09886403980038	3	-15	7	no
11	11_4	F	5.47803643581504	1.09886403980038	3	-16	7	no
11	11_4	F	5.13934643932089	1.09886403980038	3	-17	7	no
11	11_4	F	5.33224277370383	1.09886403980038	3	-18	7	no
11	11_4	F	5.47909208099941	1.09886403980038	3	-19	7	no
11	11_4	F	5.91962846901022	1.09886403980038	3	-2	7	no
11	11_4	F	5.2235918233456	1.09886403980038	3	-20	7	no
11	11_4	F	5.65353211790929	1.09886403980038	3	-3	7	no
11	11_4	F	5.91827917137549	1.09886403980038	3	-7	7	no
11	11_4	F	6.07944708700262	1.09886403980038	3	-8	7	no
11	11_4	F	6.03645749603376	1.09886403980038	3	-9	7	no
11	11_4	F	5.61802025649998	1.09886403980038	3	0	7	no
11	11_4	F	5.97460876379882	1.09886403980038	3	1	7	no
11	11_4	F	6.00722516929063	1.09886403980038	3	10	7	no
11	11_4	F	5.77699911978005	1.09886403980038	3	11	7	no
11	11_4	F	5.87831777594855	1.09886403980038	3	12	7	no
11	11_4	F	5.85340206115847	1.09886403980038	3	13	7	no
11	11_4	F	5.69438196311486	1.09886403980038	3	14	7	no
11	11_4	F	5.55570621553858	1.09886403980038	3	15	7	no
11	11_4	F	5.87586376752159	1.09886403980038	3	16	7	no
11	11_4	F	5.67835196028058	1.09886403980038	3	17	7	no
11	11_4	F	5.36499030705519	1.09886403980038	3	18	7	no
11	11_4	F	5.32698120793847	1.09886403980038	3	19	7	no
11	11_4	F	5.77956681321221	1.09886403980038	3	2	7	no
11	11_4	F	5.20900868300239	1.09886403980038	3	20	7	no
11	11_4	F	5.75559262921939	1.09886403980038	3	21	7	no
11	11_4	F	6.06298911032485	1.09886403980038	3	22	7	no
11	11_4	F	5.56494100922531	1.09886403980038	3	23	7	no
11	11_4	F	5.87515376736883	1.09886403980038	3	24	7	no
11	11_4	F	5.81344116690132	1.09886403980038	3	25	7	no
11	11_4	F	5.79840229284986	1.09886403980038	3	26	7	no
11	11_4	F	5.77311495108459	1.09886403980038	3	27	7	no
11	11_4	F	5.7676591783808	1.09886403980038	3	28	7	no
11	11_4	F	5.9080959143685	1.09886403980038	3	29	7	no
11	11_4	F	5.2200351506669	1.09886403980038	3	3	7	no
11	11_4	F	5.8632470120131	1.09886403980038	3	30	7	no
11	11_4	F	5.7950109156326	1.09886403980038	3	31	7	no
11	11_4	F	5.62438401523768	1.09886403980038	3	32	7	no
11	11_4	F	5.29965149631515	1.09886403980038	3	33	7	no
11	11_4	F	5.66773316577817	1.09886403980038	3	34	7	no
11	11_4	F	5.08671558873921	1.09886403980038	3	35	7	no
11	11_4	F	5.77993371883373	1.09886403980038	3	36	7	no
11	11_4	F	5.77073780056795	1.09886403980038	3	37	7	no
11	11_4	F	5.82862610924396	1.09886403980038	3	38	7	no
11	11_4	F	5.65458096736284	1.09886403980038	3	4	7	no
11	11_4	F	5.18967699648553	1.09886403980038	3	40	7	no
11	11_4	F	5.76374847790693	1.09886403980038	3	5	7	no
11	11_4	F	5.69932750333386	1.09886403980038	3	6	7	no
11	11_4	F	5.43818126769926	1.09886403980038	3	7	7	no
11	11_4	F	5.91871428232758	1.09886403980038	3	8	7	no
11	11_4	F	5.51733925690599	1.09886403980038	3	9	7	no
11	11_6	F	6.01419808419218	1.02981845553322	5	-1	5	no
11	11_6	F	5.89270649488334	1.02981845553322	5	-10	5	no
11	11_6	F	5.26215424521755	1.02981845553322	5	-11	5	no
11	11_6	F	5.37278937765502	1.02981845553322	5	-12	5	no
11	11_6	F	5.62457948883235	1.02981845553322	5	-13	5	no
11	11_6	F	5.69342029278992	1.02981845553322	5	-14	5	no
11	11_6	F	5.56244404384123	1.02981845553322	5	-15	5	no
11	11_6	F	5.74607963764774	1.02981845553322	5	-16	5	no
11	11_6	F	6.10974431337395	1.02981845553322	5	-17	5	no
11	11_6	F	6.0268889483036	1.02981845553322	5	-18	5	no
11	11_6	F	5.72724873899018	1.02981845553322	5	-19	5	no
11	11_6	F	5.59762646189112	1.02981845553322	5	-2	5	no
11	11_6	F	5.15577696375545	1.02981845553322	5	-20	5	no
11	11_6	F	5.59051207923833	1.02981845553322	5	-3	5	no
11	11_6	F	5.65995515683256	1.02981845553322	5	-4	5	no
11	11_6	F	5.61698583275968	1.02981845553322	5	-5	5	no
11	11_6	F	5.35165072452468	1.02981845553322	5	-6	5	no
11	11_6	F	5.94281004328962	1.02981845553322	5	-7	5	no
11	11_6	F	6.04808134255581	1.02981845553322	5	-8	5	no
11	11_6	F	6.20352337087269	1.02981845553322	5	-9	5	no
11	11_6	F	5.01284888961375	1.02981845553322	5	0	5	no
11	11_6	F	5.74771106001443	1.02981845553322	5	1	5	no
11	11_6	F	5.41414480271192	1.02981845553322	5	10	5	no
11	11_6	F	5.24634082882882	1.02981845553322	5	11	5	no
11	11_6	F	5.74395914149152	1.02981845553322	5	12	5	no
11	11_6	F	6.12443511783946	1.02981845553322	5	13	5	no
11	11_6	F	6.19176802821036	1.02981845553322	5	14	5	no
11	11_6	F	5.51059996061058	1.02981845553322	5	15	5	no
11	11_6	F	5.38419187553657	1.02981845553322	5	16	5	no
11	11_6	F	5.92344517277184	1.02981845553322	5	17	5	no
11	11_6	F	5.17292424837342	1.02981845553322	5	18	5	no
11	11_6	F	5.1820399659781	1.02981845553322	5	19	5	no
11	11_6	F	6.0864402163052	1.02981845553322	5	2	5	no
11	11_6	F	5.69442303216071	1.02981845553322	5	20	5	no
11	11_6	F	5.64852002671131	1.02981845553322	5	21	5	no
11	11_6	F	5.77155908902733	1.02981845553322	5	22	5	no
11	11_6	F	5.9518353640689	1.02981845553322	5	23	5	no
11	11_6	F	5.82234073264281	1.02981845553322	5	24	5	no
11	11_6	F	6.06966126177108	1.02981845553322	5	25	5	no
11	11_6	F	6.09891071713283	1.02981845553322	5	26	5	no
11	11_6	F	6.09308260069337	1.02981845553322	5	27	5	no
11	11_6	F	5.75965506875129	1.02981845553322	5	28	5	no
11	11_6	F	5.63274095416326	1.02981845553322	5	29	5	no
11	11_6	F	5.98780714869706	1.02981845553322	5	3	5	no
11	11_6	F	5.8239849960485	1.02981845553322	5	30	5	no
11	11_6	F	5.86114586281099	1.02981845553322	5	31	5	no
11	11_6	F	5.49569843291343	1.02981845553322	5	32	5	no
11	11_6	F	5.82844382291848	1.02981845553322	5	33	5	no
11	11_6	F	5.4916415916878	1.02981845553322	5	34	5	no
11	11_6	F	5.40782016139967	1.02981845553322	5	35	5	no
11	11_6	F	5.45694942115568	1.02981845553322	5	36	5	no
11	11_6	F	5.74485193905911	1.02981845553322	5	37	5	no
11	11_6	F	5.8695525679791	1.02981845553322	5	38	5	no
11	11_6	F	6.13716425410091	1.02981845553322	5	39	5	no
11	11_6	F	6.18419675216397	1.02981845553322	5	4	5	no
11	11_6	F	6.1359814644406	1.02981845553322	5	40	5	no
11	11_6	F	5.73802943803175	1.02981845553322	5	5	5	no
11	11_6	F	6.09145637169313	1.02981845553322	5	6	5	no
11	11_6	F	5.95770820727013	1.02981845553322	5	7	5	no
11	11_6	F	5.15460997959973	1.02981845553322	5	8	5	no
11	11_6	F	5.49126869149911	1.02981845553322	5	9	5	no
11	11_7	F	5.86855160634933	1.10582399075603	6	-1	4	no
11	11_7	F	5.55423207696855	1.10582399075603	6	-10	4	no
11	11_7	F	4.99919046705206	1.10582399075603	6	-11	4	no
11	11_7	F	5.60440555935385	1.10582399075603	6	-12	4	no
11	11_7	F	6.2299168413588	1.10582399075603	6	-13	4	no
11	11_7	F	6.06210589215527	1.10582399075603	6	-14	4	no
11	11_7	F	5.61326324265226	1.10582399075603	6	-15	4	no
11	11_7	F	5.6979875891288	1.10582399075603	6	-16	4	no
11	11_7	F	5.63836427875172	1.10582399075603	6	-17	4	no
11	11_7	F	5.67438171815568	1.10582399075603	6	-18	4	no
11	11_7	F	5.08705109431439	1.10582399075603	6	-19	4	no
11	11_7	F	6.02043932706338	1.10582399075603	6	-2	4	no
11	11_7	F	5.90019330404736	1.10582399075603	6	-20	4	no
11	11_7	F	6.06324007075185	1.10582399075603	6	-4	4	no
11	11_7	F	5.28668979841397	1.10582399075603	6	-5	4	no
11	11_7	F	5.32270062817545	1.10582399075603	6	-6	4	no
11	11_7	F	5.90758294862275	1.10582399075603	6	-7	4	no
11	11_7	F	5.87184802294242	1.10582399075603	6	-8	4	no
11	11_7	F	5.80385594369975	1.10582399075603	6	-9	4	no
11	11_7	F	6.13420389727162	1.10582399075603	6	0	4	no
11	11_7	F	5.68741325914933	1.10582399075603	6	1	4	no
11	11_7	F	5.75745030722061	1.10582399075603	6	10	4	no
11	11_7	F	5.14830812640951	1.10582399075603	6	11	4	no
11	11_7	F	5.45677337546012	1.10582399075603	6	12	4	no
11	11_7	F	5.28280003075098	1.10582399075603	6	13	4	no
11	11_7	F	5.66580236305891	1.10582399075603	6	14	4	no
11	11_7	F	5.84700611825765	1.10582399075603	6	15	4	no
11	11_7	F	5.50406738644396	1.10582399075603	6	16	4	no
11	11_7	F	5.67728902487274	1.10582399075603	6	17	4	no
11	11_7	F	5.61256247179327	1.10582399075603	6	18	4	no
11	11_7	F	5.64276310041627	1.10582399075603	6	19	4	no
11	11_7	F	5.32783168540905	1.10582399075603	6	2	4	no
11	11_7	F	5.74612593759868	1.10582399075603	6	20	4	no
11	11_7	F	6.15754124738032	1.10582399075603	6	21	4	no
11	11_7	F	5.60365246505506	1.10582399075603	6	22	4	no
11	11_7	F	5.57650639926901	1.10582399075603	6	23	4	no
11	11_7	F	5.19044937006974	1.10582399075603	6	24	4	no
11	11_7	F	5.44183043199527	1.10582399075603	6	25	4	no
11	11_7	F	5.01470406264911	1.10582399075603	6	26	4	no
11	11_7	F	5.87980583624658	1.10582399075603	6	27	4	no
11	11_7	F	6.15187010248581	1.10582399075603	6	28	4	no
11	11_7	F	5.90011669275117	1.10582399075603	6	29	4	no
11	11_7	F	5.64110980822766	1.10582399075603	6	3	4	no
11	11_7	F	6.130129924754	1.10582399075603	6	30	4	no
11	11_7	F	5.78861927111489	1.10582399075603	6	31	4	no
11	11_7	F	5.33603234491656	1.10582399075603	6	32	4	no
11	11_7	F	6.02667096674257	1.10582399075603	6	33	4	no
11	11_7	F	5.76451710878323	1.10582399075603	6	34	4	no
11	11_7	F	5.22075939268217	1.10582399075603	6	35	4	no
11	11_7	F	5.53139821767054	1.10582399075603	6	36	4	no
11	11_7	F	5.83453964995515	1.10582399075603	6	37	4	no
11	11_7	F	5.56905864263524	1.10582399075603	6	38	4	no
11	11_7	F	5.87868142850148	1.10582399075603	6	39	4	no
11	11_7	F	5.78957456754436	1.10582399075603	6	4	4	no
11	11_7	F	5.57447784124579	1.10582399075603	6	40	4	no
11	11_7	F	6.15978704931798	1.10582399075603	6	5	4	no
11	11_7	F	5.37586148729785	1.10582399075603	6	6	4	no
11	11_7	F	4.62682559749081	1.10582399075603	6	7	4	no
11	11_7	F	5.43790394460818	1.10582399075603	6	8	4	no
11	11_7	F	5.31947122021814	1.10582399075603	6	9	4	no
12	12_4	F	5.67418842383059	1.00080114221936	6	-1	9	no
12	12_4	F	6.10204474889648	1.00080114221936	6	-10	9	no
12	12_4	F	6.00374457804566	1.00080114221936	6	-11	9	no
12	12_4	F	5.4763691440735	1.00080114221936	6	-12	9	no
12	12_4	F	5.4412265219619	1.00080114221936	6	-13	9	no
12	12_4	F	6.3764169051112	1.00080114221936	6	-14	9	no
12	12_4	F	6.70088009631014	1.00080114221936	6	-15	9	no
12	12_4	F	5.75596362521375	1.00080114221936	6	-16	9	no
12	12_4	F	5.55169976748941	1.00080114221936	6	-17	9	no
12	12_4	F	5.82610386366333	1.00080114221936	6	-18	9	no
12	12_4	F	5.85818654762879	1.00080114221936	6	-19	9	no
12	12_4	F	5.28836421910742	1.00080114221936	6	-2	9	no
12	12_4	F	6.79654999226688	1.00080114221936	6	-20	9	no
12	12_4	F	5.81193455580338	1.00080114221936	6	-3	9	no
12	12_4	F	6.13434103984023	1.00080114221936	6	-4	9	no
12	12_4	F	5.95662140582036	1.00080114221936	6	-8	9	no
12	12_4	F	5.7521922631987	1.00080114221936	6	-9	9	no
12	12_4	F	6.30908284081327	1.00080114221936	6	0	9	no
12	12_4	F	6.77487905260682	1.00080114221936	6	1	9	no
12	12_4	F	5.51532651686521	1.00080114221936	6	10	9	no
12	12_4	F	6.07653831967893	1.00080114221936	6	11	9	no
12	12_4	F	6.38782886328502	1.00080114221936	6	12	9	no
12	12_4	F	5.60000463497357	1.00080114221936	6	13	9	no
12	12_4	F	5.63506650355493	1.00080114221936	6	14	9	no
12	12_4	F	5.65633119851768	1.00080114221936	6	15	9	no
12	12_4	F	5.54360217091918	1.00080114221936	6	16	9	no
12	12_4	F	5.28444778462468	1.00080114221936	6	17	9	no
12	12_4	F	5.61636223566644	1.00080114221936	6	18	9	no
12	12_4	F	5.98798507589503	1.00080114221936	6	19	9	no
12	12_4	F	5.957913557579	1.00080114221936	6	2	9	no
12	12_4	F	6.17710796986356	1.00080114221936	6	20	9	no
12	12_4	F	6.24998724197886	1.00080114221936	6	21	9	no
12	12_4	F	6.48545403149149	1.00080114221936	6	22	9	no
12	12_4	F	5.10166029912666	1.00080114221936	6	23	9	no
12	12_4	F	5.74234441382554	1.00080114221936	6	24	9	no
12	12_4	F	5.4983126734914	1.00080114221936	6	25	9	no
12	12_4	F	6.14806224156599	1.00080114221936	6	26	9	no
12	12_4	F	5.01553508634285	1.00080114221936	6	27	9	no
12	12_4	F	6.66236649657898	1.00080114221936	6	28	9	no
12	12_4	F	5.89630194587896	1.00080114221936	6	29	9	no
12	12_4	F	5.86881529974415	1.00080114221936	6	3	9	no
12	12_4	F	5.89143565982887	1.00080114221936	6	30	9	no
12	12_4	F	5.29349602369275	1.00080114221936	6	31	9	no
12	12_4	F	5.61186973590113	1.00080114221936	6	32	9	no
12	12_4	F	6.04667515173398	1.00080114221936	6	33	9	no
12	12_4	F	5.71923457206564	1.00080114221936	6	34	9	no
12	12_4	F	6.0828581799282	1.00080114221936	6	35	9	no
12	12_4	F	5.93579660797955	1.00080114221936	6	36	9	no
12	12_4	F	6.47681206091226	1.00080114221936	6	37	9	no
12	12_4	F	6.57849800074239	1.00080114221936	6	38	9	no
12	12_4	F	5.82549355615251	1.00080114221936	6	39	9	no
12	12_4	F	6.56987236615111	1.00080114221936	6	4	9	no
12	12_4	F	6.02711678453124	1.00080114221936	6	40	9	no
12	12_4	F	6.23599760345372	1.00080114221936	6	5	9	no
12	12_4	F	4.94184765597039	1.00080114221936	6	6	9	no
12	12_4	F	6.26845584452354	1.00080114221936	6	7	9	no
12	12_4	F	6.73591449646444	1.00080114221936	6	8	9	no
12	12_4	F	5.89864533662499	1.00080114221936	6	9	9	no
12	12_6	F	5.77893174317555	0.876576347335994	8	-1	7	no
12	12_6	F	5.98305542526527	0.876576347335994	8	-10	7	no
12	12_6	F	5.51115375851932	0.876576347335994	8	-11	7	no
12	12_6	F	5.79609037528745	0.876576347335994	8	-12	7	no
12	12_6	F	5.88716266980754	0.876576347335994	8	-13	7	no
12	12_6	F	6.03213693410561	0.876576347335994	8	-14	7	no
12	12_6	F	5.67496730217609	0.876576347335994	8	-15	7	no
12	12_6	F	5.99946690976467	0.876576347335994	8	-16	7	no
12	12_6	F	5.99842908014041	0.876576347335994	8	-17	7	no
12	12_6	F	5.79689651386976	0.876576347335994	8	-18	7	no
12	12_6	F	5.966604511274	0.876576347335994	8	-19	7	no
12	12_6	F	5.87353420709043	0.876576347335994	8	-2	7	no
12	12_6	F	5.32644673003904	0.876576347335994	8	-20	7	no
12	12_6	F	5.74852549720592	0.876576347335994	8	-3	7	no
12	12_6	F	5.63328978062352	0.876576347335994	8	-4	7	no
12	12_6	F	5.48621122302207	0.876576347335994	8	-5	7	no
12	12_6	F	5.60655866884803	0.876576347335994	8	-6	7	no
12	12_6	F	5.90676519768893	0.876576347335994	8	-7	7	no
12	12_6	F	6.57801609201796	0.876576347335994	8	-8	7	no
12	12_6	F	5.83222264589186	0.876576347335994	8	-9	7	no
12	12_6	F	6.25059226761262	0.876576347335994	8	0	7	no
12	12_6	F	5.66174866698068	0.876576347335994	8	1	7	no
12	12_6	F	5.7536011905682	0.876576347335994	8	10	7	no
12	12_6	F	5.14674471444813	0.876576347335994	8	11	7	no
12	12_6	F	5.74996087748329	0.876576347335994	8	12	7	no
12	12_6	F	5.04000909511437	0.876576347335994	8	13	7	no
12	12_6	F	5.63325777783192	0.876576347335994	8	14	7	no
12	12_6	F	5.70231830522952	0.876576347335994	8	15	7	no
12	12_6	F	5.56657952637532	0.876576347335994	8	16	7	no
12	12_6	F	5.93614365139426	0.876576347335994	8	17	7	no
12	12_6	F	5.50011019802826	0.876576347335994	8	18	7	no
12	12_6	F	5.97333917856652	0.876576347335994	8	19	7	no
12	12_6	F	5.85206825530834	0.876576347335994	8	2	7	no
12	12_6	F	5.75114873639448	0.876576347335994	8	20	7	no
12	12_6	F	5.41707045690782	0.876576347335994	8	21	7	no
12	12_6	F	5.96902466072786	0.876576347335994	8	22	7	no
12	12_6	F	5.17661233869814	0.876576347335994	8	23	7	no
12	12_6	F	5.38401573891048	0.876576347335994	8	24	7	no
12	12_6	F	5.37391458727869	0.876576347335994	8	25	7	no
12	12_6	F	5.8181308780683	0.876576347335994	8	26	7	no
12	12_6	F	5.68711539254669	0.876576347335994	8	27	7	no
12	12_6	F	5.53654004748802	0.876576347335994	8	28	7	no
12	12_6	F	5.68021399192103	0.876576347335994	8	29	7	no
12	12_6	F	5.69244793088721	0.876576347335994	8	3	7	no
12	12_6	F	6.05549099226661	0.876576347335994	8	30	7	no
12	12_6	F	5.70876873789043	0.876576347335994	8	31	7	no
12	12_6	F	5.49312914551725	0.876576347335994	8	32	7	no
12	12_6	F	5.69062683326017	0.876576347335994	8	33	7	no
12	12_6	F	5.33096708849612	0.876576347335994	8	34	7	no
12	12_6	F	5.24417071551966	0.876576347335994	8	35	7	no
12	12_6	F	5.04086910087547	0.876576347335994	8	36	7	no
12	12_6	F	5.30369269241488	0.876576347335994	8	37	7	no
12	12_6	F	5.73695608690616	0.876576347335994	8	38	7	no
12	12_6	F	5.57861691779062	0.876576347335994	8	39	7	no
12	12_6	F	5.4704587973315	0.876576347335994	8	4	7	no
12	12_6	F	4.98002961594593	0.876576347335994	8	40	7	no
12	12_6	F	5.31626995809895	0.876576347335994	8	5	7	no
12	12_6	F	5.90437396144467	0.876576347335994	8	6	7	no
12	12_6	F	5.61937495640591	0.876576347335994	8	7	7	no
12	12_6	F	5.88443145429431	0.876576347335994	8	8	7	no
12	12_6	F	5.57590803975021	0.876576347335994	8	9	7	no
12	12_7	F	5.65511799455796	0.885777336812694	9	-1	6	no
12	12_7	F	5.68747881555709	0.885777336812694	9	-10	6	no
12	12_7	F	5.57366120216768	0.885777336812694	9	-11	6	no
12	12_7	F	5.51205938712891	0.885777336812694	9	-12	6	no
12	12_7	F	5.99623468571508	0.885777336812694	9	-13	6	no
12	12_7	F	5.29389121778844	0.885777336812694	9	-14	6	no
12	12_7	F	5.75474201138554	0.885777336812694	9	-15	6	no
12	12_7	F	5.58016959849242	0.885777336812694	9	-16	6	no
12	12_7	F	5.56564784688878	0.885777336812694	9	-17	6	no
12	12_7	F	5.08524939602526	0.885777336812694	9	-18	6	no
12	12_7	F	5.90663910087369	0.885777336812694	9	-19	6	no
12	12_7	F	6.34085855069052	0.885777336812694	9	-2	6	no
12	12_7	F	6.65529217966317	0.885777336812694	9	-20	6	no
12	12_7	F	5.55108803238357	0.885777336812694	9	-3	6	no
12	12_7	F	6.1312496843024	0.885777336812694	9	-4	6	no
12	12_7	F	5.57026203299555	0.885777336812694	9	-5	6	no
12	12_7	F	5.79075137106009	0.885777336812694	9	-6	6	no
12	12_7	F	5.43586828833487	0.885777336812694	9	-7	6	no
12	12_7	F	5.85650427019591	0.885777336812694	9	-8	6	no
12	12_7	F	5.65664668962238	0.885777336812694	9	-9	6	no
12	12_7	F	6.09357148887499	0.885777336812694	9	0	6	no
12	12_7	F	6.53215250384748	0.885777336812694	9	1	6	no
12	12_7	F	5.737599031991	0.885777336812694	9	10	6	no
12	12_7	F	5.64871137424307	0.885777336812694	9	11	6	no
12	12_7	F	5.23322646204768	0.885777336812694	9	12	6	no
12	12_7	F	5.98063943650998	0.885777336812694	9	13	6	no
12	12_7	F	5.44961001054458	0.885777336812694	9	14	6	no
12	12_7	F	5.66986638858946	0.885777336812694	9	15	6	no
12	12_7	F	5.75453772087404	0.885777336812694	9	16	6	no
12	12_7	F	6.00455055349385	0.885777336812694	9	17	6	no
12	12_7	F	5.97661145175507	0.885777336812694	9	18	6	no
12	12_7	F	5.62012229947215	0.885777336812694	9	19	6	no
12	12_7	F	6.01452643801266	0.885777336812694	9	2	6	no
12	12_7	F	6.17561106300695	0.885777336812694	9	20	6	no
12	12_7	F	5.71084987679651	0.885777336812694	9	21	6	no
12	12_7	F	6.94386311361888	0.885777336812694	9	22	6	no
12	12_7	F	5.1073092705946	0.885777336812694	9	23	6	no
12	12_7	F	5.20709829736666	0.885777336812694	9	24	6	no
12	12_7	F	5.93270017750289	0.885777336812694	9	25	6	no
12	12_7	F	5.67541874051442	0.885777336812694	9	26	6	no
12	12_7	F	5.96161401715209	0.885777336812694	9	27	6	no
12	12_7	F	5.52667855920201	0.885777336812694	9	28	6	no
12	12_7	F	5.62996671552579	0.885777336812694	9	29	6	no
12	12_7	F	5.80493634015345	0.885777336812694	9	3	6	no
12	12_7	F	6.62052168961195	0.885777336812694	9	30	6	no
12	12_7	F	6.8259472710452	0.885777336812694	9	31	6	no
12	12_7	F	5.40501324246286	0.885777336812694	9	32	6	no
12	12_7	F	5.77986330794066	0.885777336812694	9	33	6	no
12	12_7	F	5.2916810865534	0.885777336812694	9	34	6	no
12	12_7	F	6.21242419467801	0.885777336812694	9	35	6	no
12	12_7	F	6.60192669072503	0.885777336812694	9	36	6	no
12	12_7	F	6.06533247434027	0.885777336812694	9	37	6	no
12	12_7	F	5.22066738083036	0.885777336812694	9	38	6	no
12	12_7	F	5.90985069171483	0.885777336812694	9	39	6	no
12	12_7	F	5.56580731216388	0.885777336812694	9	4	6	no
12	12_7	F	6.18016946179608	0.885777336812694	9	40	6	no
12	12_7	F	5.5151982392705	0.885777336812694	9	5	6	no
12	12_7	F	5.63584916168	0.885777336812694	9	6	6	no
12	12_7	F	5.57379527882469	0.885777336812694	9	7	6	no
12	12_7	F	5.97142893295321	0.885777336812694	9	8	6	no
12	12_7	F	5.53851113999105	0.885777336812694	9	9	6	no
12	12_9	F	5.80409353615145	0.879879587018191	11	-10	4	no
12	12_9	F	5.65574090937677	0.879879587018191	11	-11	4	no
12	12_9	F	6.59031741874193	0.879879587018191	11	-12	4	no
12	12_9	F	5.8636058822614	0.879879587018191	11	-13	4	no
12	12_9	F	5.47370744064588	0.879879587018191	11	-14	4	no
12	12_9	F	5.5066256947217	0.879879587018191	11	-15	4	no
12	12_9	F	5.84435169314223	0.879879587018191	11	-19	4	no
12	12_9	F	6.35754229159554	0.879879587018191	11	-20	4	no
12	12_9	F	5.63657176443031	0.879879587018191	11	-4	4	no
12	12_9	F	5.55482562079579	0.879879587018191	11	-5	4	no
12	12_9	F	5.68258222162448	0.879879587018191	11	-6	4	no
12	12_9	F	5.78259804765094	0.879879587018191	11	-7	4	no
12	12_9	F	6.57283374752846	0.879879587018191	11	-8	4	no
12	12_9	F	5.62689864344046	0.879879587018191	11	-9	4	no
12	12_9	F	5.51308896155594	0.879879587018191	11	0	4	no
12	12_9	F	6.14353843032345	0.879879587018191	11	1	4	no
12	12_9	F	5.22744978955164	0.879879587018191	11	10	4	no
12	12_9	F	5.49844099667581	0.879879587018191	11	11	4	no
12	12_9	F	5.22652424952216	0.879879587018191	11	12	4	no
12	12_9	F	5.4913914352469	0.879879587018191	11	13	4	no
12	12_9	F	5.8392721951293	0.879879587018191	11	14	4	no
12	12_9	F	5.15657953552855	0.879879587018191	11	15	4	no
12	12_9	F	5.41741353277396	0.879879587018191	11	16	4	no
12	12_9	F	5.64714802694843	0.879879587018191	11	17	4	no
12	12_9	F	5.32170995139342	0.879879587018191	11	18	4	no
12	12_9	F	5.53984762178124	0.879879587018191	11	19	4	no
12	12_9	F	5.33467332205556	0.879879587018191	11	2	4	no
12	12_9	F	5.72813224211859	0.879879587018191	11	20	4	no
12	12_9	F	5.75522292226194	0.879879587018191	11	21	4	no
12	12_9	F	6.41181517769831	0.879879587018191	11	22	4	no
12	12_9	F	6.74161574920301	0.879879587018191	11	23	4	no
12	12_9	F	5.62784081819208	0.879879587018191	11	24	4	no
12	12_9	F	5.60637294051584	0.879879587018191	11	25	4	no
12	12_9	F	5.54248501636127	0.879879587018191	11	26	4	no
12	12_9	F	5.98712761343498	0.879879587018191	11	27	4	no
12	12_9	F	6.6126243913109	0.879879587018191	11	28	4	no
12	12_9	F	5.67819063632388	0.879879587018191	11	29	4	no
12	12_9	F	5.46242843094747	0.879879587018191	11	3	4	no
12	12_9	F	5.45221360013341	0.879879587018191	11	30	4	no
12	12_9	F	5.47194400615241	0.879879587018191	11	31	4	no
12	12_9	F	5.81256411313439	0.879879587018191	11	32	4	no
12	12_9	F	5.62723896521347	0.879879587018191	11	33	4	no
12	12_9	F	5.15071508950808	0.879879587018191	11	34	4	no
12	12_9	F	5.68014438166318	0.879879587018191	11	35	4	no
12	12_9	F	5.53666913027098	0.879879587018191	11	36	4	no
12	12_9	F	5.51485271165998	0.879879587018191	11	37	4	no
12	12_9	F	5.39628865001331	0.879879587018191	11	38	4	no
12	12_9	F	5.82103542768314	0.879879587018191	11	39	4	no
12	12_9	F	6.02885425709338	0.879879587018191	11	4	4	no
12	12_9	F	5.91806915063356	0.879879587018191	11	40	4	no
12	12_9	F	5.7349815382166	0.879879587018191	11	5	4	no
12	12_9	F	5.81701584142371	0.879879587018191	11	6	4	no
12	12_9	F	6.04780615726289	0.879879587018191	11	7	4	no
12	12_9	F	5.96614432797169	0.879879587018191	11	8	4	no
12	12_9	F	5.41965951206228	0.879879587018191	11	9	4	no
12	12_11	F	6.27758195662379	0.82793971240162	13	-10	2	no
12	12_11	F	5.64535123838411	0.82793971240162	13	-11	2	no
12	12_11	F	5.57377676965437	0.82793971240162	13	-12	2	no
12	12_11	F	5.45065638434453	0.82793971240162	13	-13	2	no
12	12_11	F	6.22698958801158	0.82793971240162	13	-14	2	no
12	12_11	F	5.6042230191413	0.82793971240162	13	-15	2	no
12	12_11	F	5.50936380078141	0.82793971240162	13	-16	2	no
12	12_11	F	5.36235788886906	0.82793971240162	13	-17	2	no
12	12_11	F	6.32804654902943	0.82793971240162	13	-18	2	no
12	12_11	F	5.80013069880276	0.82793971240162	13	-19	2	no
12	12_11	F	6.01094474362313	0.82793971240162	13	-20	2	no
12	12_11	F	5.51702798561766	0.82793971240162	13	-6	2	no
12	12_11	F	5.62092412001543	0.82793971240162	13	-7	2	no
12	12_11	F	6.259017760642	0.82793971240162	13	-8	2	no
12	12_11	F	5.21305390047039	0.82793971240162	13	-9	2	no
12	12_12	F	5.90487155448852	0.727232606772701	14	-1	1	no
12	12_12	F	6.0602650040645	0.727232606772701	14	-10	1	no
12	12_12	F	5.73740113786273	0.727232606772701	14	-11	1	no
12	12_12	F	5.35917095328837	0.727232606772701	14	-12	1	no
12	12_12	F	5.9366215916295	0.727232606772701	14	-13	1	no
12	12_12	F	5.57327595910177	0.727232606772701	14	-14	1	no
12	12_12	F	5.41866762521114	0.727232606772701	14	-15	1	no
12	12_12	F	5.24361093556815	0.727232606772701	14	-16	1	no
12	12_12	F	5.6002133907279	0.727232606772701	14	-17	1	no
12	12_12	F	5.97563404435206	0.727232606772701	14	-18	1	no
12	12_12	F	5.90576240154251	0.727232606772701	14	-19	1	no
12	12_12	F	5.78329242553175	0.727232606772701	14	-2	1	no
12	12_12	F	5.6439502553884	0.727232606772701	14	-20	1	no
12	12_12	F	5.56326343046439	0.727232606772701	14	-3	1	no
12	12_12	F	5.59535681341744	0.727232606772701	14	-4	1	no
12	12_12	F	5.42547382295001	0.727232606772701	14	-5	1	no
12	12_12	F	5.285854911595	0.727232606772701	14	-6	1	no
12	12_12	F	6.09328205082828	0.727232606772701	14	-7	1	no
12	12_12	F	5.52669328806506	0.727232606772701	14	-8	1	no
12	12_12	F	5.6101919917826	0.727232606772701	14	-9	1	no
12	12_12	F	5.85523984274858	0.727232606772701	14	0	1	no
12	12_12	F	5.82742048171998	0.727232606772701	14	1	1	no
12	12_12	F	5.0581397602677	0.727232606772701	14	10	1	no
12	12_12	F	5.62676369523402	0.727232606772701	14	11	1	no
12	12_12	F	5.69870472745104	0.727232606772701	14	12	1	no
12	12_12	F	5.60659098675099	0.727232606772701	14	13	1	no
12	12_12	F	5.10831041699658	0.727232606772701	14	14	1	no
12	12_12	F	5.43592996551963	0.727232606772701	14	15	1	no
12	12_12	F	5.24052121360215	0.727232606772701	14	16	1	no
12	12_12	F	5.96487834092259	0.727232606772701	14	17	1	no
12	12_12	F	5.83265855189805	0.727232606772701	14	18	1	no
12	12_12	F	6.27469191792616	0.727232606772701	14	19	1	no
12	12_12	F	5.79372747510998	0.727232606772701	14	2	1	no
12	12_12	F	5.57466236989472	0.727232606772701	14	20	1	no
12	12_12	F	5.71043670553967	0.727232606772701	14	21	1	no
12	12_12	F	5.41951354686943	0.727232606772701	14	22	1	no
12	12_12	F	5.15315351324896	0.727232606772701	14	23	1	no
12	12_12	F	5.98460454100535	0.727232606772701	14	24	1	no
12	12_12	F	5.92750090195657	0.727232606772701	14	25	1	no
12	12_12	F	5.99058042010325	0.727232606772701	14	26	1	no
12	12_12	F	5.84680477364862	0.727232606772701	14	27	1	no
12	12_12	F	5.4017423403564	0.727232606772701	14	28	1	no
12	12_12	F	5.47961684282077	0.727232606772701	14	29	1	no
12	12_12	F	5.62048791768629	0.727232606772701	14	3	1	no
12	12_12	F	4.90909245911268	0.727232606772701	14	30	1	no
12	12_12	F	5.34092489206193	0.727232606772701	14	31	1	no
12	12_12	F	5.32861898645635	0.727232606772701	14	32	1	no
12	12_12	F	5.61128351982595	0.727232606772701	14	33	1	no
12	12_12	F	6.04499367969081	0.727232606772701	14	34	1	no
12	12_12	F	5.42472036789497	0.727232606772701	14	35	1	no
12	12_12	F	5.36737679467364	0.727232606772701	14	36	1	no
12	12_12	F	5.73497702608932	0.727232606772701	14	37	1	no
12	12_12	F	5.83628384372261	0.727232606772701	14	38	1	no
12	12_12	F	5.7720956756555	0.727232606772701	14	39	1	no
12	12_12	F	6.08539148820986	0.727232606772701	14	4	1	no
12	12_12	F	5.91288574759868	0.727232606772701	14	40	1	no
12	12_12	F	5.95209046361231	0.727232606772701	14	5	1	no
12	12_12	F	5.29096646972776	0.727232606772701	14	6	1	no
12	12_12	F	5.99444567304328	0.727232606772701	14	7	1	no
12	12_12	F	6.16936008132971	0.727232606772701	14	8	1	no
12	12_12	F	5.41355700821411	0.727232606772701	14	9	1	no
13	13_5	F	5.62793208901164	1.22762230369772	3	-1	3	no
13	13_5	F	5.34417273643358	1.22762230369772	3	-10	3	no
13	13_5	F	5.68912241282205	1.22762230369772	3	-14	3	no
13	13_5	F	5.89632308429316	1.22762230369772	3	-15	3	no
13	13_5	F	6.12966146987387	1.22762230369772	3	-16	3	no
13	13_5	F	6.34952903512914	1.22762230369772	3	-17	3	no
13	13_5	F	5.85310106462756	1.22762230369772	3	-18	3	no
13	13_5	F	5.15521051465208	1.22762230369772	3	-19	3	no
13	13_5	F	5.8162848159326	1.22762230369772	3	-2	3	no
13	13_5	F	5.57949698880696	1.22762230369772	3	-20	3	no
13	13_5	F	5.99622789178053	1.22762230369772	3	-3	3	no
13	13_5	F	6.02796553550603	1.22762230369772	3	-4	3	no
13	13_5	F	5.41764036360165	1.22762230369772	3	-5	3	no
13	13_5	F	5.55116572932871	1.22762230369772	3	-6	3	no
13	13_5	F	6.40658078574784	1.22762230369772	3	-7	3	no
13	13_5	F	6.34195595514178	1.22762230369772	3	-8	3	no
13	13_5	F	5.98952544978091	1.22762230369772	3	-9	3	no
13	13_5	F	5.53111033919499	1.22762230369772	3	0	3	no
13	13_5	F	5.6841783569736	1.22762230369772	3	1	3	no
13	13_5	F	5.35876602110655	1.22762230369772	3	10	3	no
13	13_5	F	5.71663616925967	1.22762230369772	3	11	3	no
13	13_5	F	5.32089115613418	1.22762230369772	3	12	3	no
13	13_5	F	5.75652940622442	1.22762230369772	3	13	3	no
13	13_5	F	5.54814945014659	1.22762230369772	3	14	3	no
13	13_5	F	5.1204356230126	1.22762230369772	3	15	3	no
13	13_5	F	5.17636064208759	1.22762230369772	3	16	3	no
13	13_5	F	5.4160621812987	1.22762230369772	3	17	3	no
13	13_5	F	5.60560844473201	1.22762230369772	3	18	3	no
13	13_5	F	5.74462140227116	1.22762230369772	3	19	3	no
13	13_5	F	6.06232225940715	1.22762230369772	3	2	3	no
13	13_5	F	5.68654115059556	1.22762230369772	3	20	3	no
13	13_5	F	5.86182290485411	1.22762230369772	3	21	3	no
13	13_5	F	5.43975749826317	1.22762230369772	3	22	3	no
13	13_5	F	5.34788729232351	1.22762230369772	3	23	3	no
13	13_5	F	5.29924854456913	1.22762230369772	3	24	3	no
13	13_5	F	5.36704234597663	1.22762230369772	3	25	3	no
13	13_5	F	6.15254741585068	1.22762230369772	3	26	3	no
13	13_5	F	5.28900080903103	1.22762230369772	3	27	3	no
13	13_5	F	5.62346146803689	1.22762230369772	3	28	3	no
13	13_5	F	5.08171793098911	1.22762230369772	3	29	3	no
13	13_5	F	5.94968400479868	1.22762230369772	3	3	3	no
13	13_5	F	5.64582176569905	1.22762230369772	3	30	3	no
13	13_5	F	5.6904136722455	1.22762230369772	3	31	3	no
13	13_5	F	6.14790680990596	1.22762230369772	3	32	3	no
13	13_5	F	6.86438806428505	1.22762230369772	3	33	3	no
13	13_5	F	6.72881809631857	1.22762230369772	3	34	3	no
13	13_5	F	6.16831732339377	1.22762230369772	3	35	3	no
13	13_5	F	5.51802536370048	1.22762230369772	3	36	3	no
13	13_5	F	5.88148334313013	1.22762230369772	3	37	3	no
13	13_5	F	5.86030897011505	1.22762230369772	3	4	3	no
13	13_5	F	6.26709943200906	1.22762230369772	3	5	3	no
13	13_5	F	5.6814305546232	1.22762230369772	3	6	3	no
13	13_5	F	6.08947144604941	1.22762230369772	3	7	3	no
13	13_5	F	5.51091774900429	1.22762230369772	3	8	3	no
13	13_5	F	5.32965578206892	1.22762230369772	3	9	3	no
13	13_6	F	5.7808292975094	1.23784763581772	4	-1	2	no
13	13_6	F	5.78350299512907	1.23784763581772	4	-10	2	no
13	13_6	F	5.5273497337197	1.23784763581772	4	-14	2	no
13	13_6	F	5.47773471938228	1.23784763581772	4	-15	2	no
13	13_6	F	5.46751431697435	1.23784763581772	4	-16	2	no
13	13_6	F	5.4775285870092	1.23784763581772	4	-17	2	no
13	13_6	F	5.87244038884185	1.23784763581772	4	-18	2	no
13	13_6	F	5.64494060583071	1.23784763581772	4	-19	2	no
13	13_6	F	5.84777047513113	1.23784763581772	4	-2	2	no
13	13_6	F	5.91812700994657	1.23784763581772	4	-20	2	no
13	13_6	F	5.70745551182977	1.23784763581772	4	-3	2	no
13	13_6	F	5.28464572082547	1.23784763581772	4	-4	2	no
13	13_6	F	5.27204074845756	1.23784763581772	4	-5	2	no
13	13_6	F	6.38859876446537	1.23784763581772	4	-6	2	no
13	13_6	F	5.45355565248357	1.23784763581772	4	-7	2	no
13	13_6	F	5.40098220052094	1.23784763581772	4	-8	2	no
13	13_6	F	5.69961017530612	1.23784763581772	4	-9	2	no
13	13_6	F	5.63221252373143	1.23784763581772	4	0	2	no
13	13_6	F	5.69638145643085	1.23784763581772	4	1	2	no
13	13_6	F	6.35996058126751	1.23784763581772	4	10	2	no
13	13_6	F	5.28173880279737	1.23784763581772	4	11	2	no
13	13_6	F	6.35046601644972	1.23784763581772	4	12	2	no
13	13_6	F	6.126750785224	1.23784763581772	4	13	2	no
13	13_6	F	5.67717807140506	1.23784763581772	4	14	2	no
13	13_6	F	5.6542868482874	1.23784763581772	4	15	2	no
13	13_6	F	5.98654521260167	1.23784763581772	4	16	2	no
13	13_6	F	5.61970553932808	1.23784763581772	4	17	2	no
13	13_6	F	5.63994901159429	1.23784763581772	4	18	2	no
13	13_6	F	5.84047439825624	1.23784763581772	4	2	2	no
13	13_6	F	5.84949083928516	1.23784763581772	4	22	2	no
13	13_6	F	5.78923816708286	1.23784763581772	4	23	2	no
13	13_6	F	5.45823142102393	1.23784763581772	4	24	2	no
13	13_6	F	5.58593034489892	1.23784763581772	4	25	2	no
13	13_6	F	6.30480508657751	1.23784763581772	4	26	2	no
13	13_6	F	5.759792004055	1.23784763581772	4	27	2	no
13	13_6	F	6.03308735332183	1.23784763581772	4	28	2	no
13	13_6	F	5.57443286063978	1.23784763581772	4	29	2	no
13	13_6	F	5.24805748997347	1.23784763581772	4	3	2	no
13	13_6	F	5.63709322556503	1.23784763581772	4	30	2	no
13	13_6	F	6.05381202841708	1.23784763581772	4	31	2	no
13	13_6	F	5.86361801314053	1.23784763581772	4	32	2	no
13	13_6	F	5.1018570613217	1.23784763581772	4	36	2	no
13	13_6	F	5.91996504928822	1.23784763581772	4	37	2	no
13	13_6	F	5.80450037108275	1.23784763581772	4	38	2	no
13	13_6	F	5.42089681261923	1.23784763581772	4	39	2	no
13	13_6	F	5.74273739974227	1.23784763581772	4	40	2	no
13	13_6	F	6.00942663644511	1.23784763581772	4	7	2	no
13	13_6	F	5.54445482172538	1.23784763581772	4	8	2	no
13	13_6	F	5.64800279487903	1.23784763581772	4	9	2	no
13	13_7	F	5.95905591023454	1.16152796991058	5	-1	1	no
13	13_7	F	5.90671851121236	1.16152796991058	5	-10	1	no
13	13_7	F	6.27145300215126	1.16152796991058	5	-11	1	no
13	13_7	F	6.37673958695257	1.16152796991058	5	-12	1	no
13	13_7	F	6.22136975899966	1.16152796991058	5	-13	1	no
13	13_7	F	5.33284041232158	1.16152796991058	5	-14	1	no
13	13_7	F	5.83612383153565	1.16152796991058	5	-15	1	no
13	13_7	F	5.607975062528	1.16152796991058	5	-16	1	no
13	13_7	F	5.6294918000936	1.16152796991058	5	-17	1	no
13	13_7	F	5.94337770579033	1.16152796991058	5	-18	1	no
13	13_7	F	5.80077474677176	1.16152796991058	5	-19	1	no
13	13_7	F	6.33529148199255	1.16152796991058	5	-2	1	no
13	13_7	F	5.28681306332672	1.16152796991058	5	-20	1	no
13	13_7	F	5.90600774744973	1.16152796991058	5	-3	1	no
13	13_7	F	6.06694256339698	1.16152796991058	5	-4	1	no
13	13_7	F	5.88199769189759	1.16152796991058	5	-5	1	no
13	13_7	F	5.81762453868905	1.16152796991058	5	-6	1	no
13	13_7	F	5.7986385246016	1.16152796991058	5	-7	1	no
13	13_7	F	5.70408062734361	1.16152796991058	5	-8	1	no
13	13_7	F	6.09997247639716	1.16152796991058	5	-9	1	no
13	13_7	F	5.46482436217532	1.16152796991058	5	0	1	no
13	13_7	F	5.50909617209027	1.16152796991058	5	1	1	no
13	13_7	F	6.06427727359704	1.16152796991058	5	10	1	no
13	13_7	F	5.696102537366	1.16152796991058	5	11	1	no
13	13_7	F	6.27428189275611	1.16152796991058	5	12	1	no
13	13_7	F	5.91727747130517	1.16152796991058	5	13	1	no
13	13_7	F	5.99894015630037	1.16152796991058	5	14	1	no
13	13_7	F	6.49492450672016	1.16152796991058	5	15	1	no
13	13_7	F	5.84681099516941	1.16152796991058	5	16	1	no
13	13_7	F	5.35292708090626	1.16152796991058	5	17	1	no
13	13_7	F	5.41243812858159	1.16152796991058	5	18	1	no
13	13_7	F	5.85058814225936	1.16152796991058	5	19	1	no
13	13_7	F	6.69869873811682	1.16152796991058	5	2	1	no
13	13_7	F	5.40775365516858	1.16152796991058	5	20	1	no
13	13_7	F	5.96137535900755	1.16152796991058	5	21	1	no
13	13_7	F	6.32512814757218	1.16152796991058	5	22	1	no
13	13_7	F	5.90915565936454	1.16152796991058	5	23	1	no
13	13_7	F	6.37637990337327	1.16152796991058	5	24	1	no
13	13_7	F	6.10521034188276	1.16152796991058	5	28	1	no
13	13_7	F	6.15306012463107	1.16152796991058	5	29	1	no
13	13_7	F	6.25089272960326	1.16152796991058	5	3	1	no
13	13_7	F	6.35249476133199	1.16152796991058	5	30	1	no
13	13_7	F	6.16235418956202	1.16152796991058	5	31	1	no
13	13_7	F	6.63794991291639	1.16152796991058	5	32	1	no
13	13_7	F	6.51407472978125	1.16152796991058	5	33	1	no
13	13_7	F	5.9587455404984	1.16152796991058	5	34	1	no
13	13_7	F	6.29377999848719	1.16152796991058	5	35	1	no
13	13_7	F	5.9758946466002	1.16152796991058	5	36	1	no
13	13_7	F	5.88529723829142	1.16152796991058	5	37	1	no
13	13_7	F	6.18776188115238	1.16152796991058	5	38	1	no
13	13_7	F	6.10237432006033	1.16152796991058	5	39	1	no
13	13_7	F	6.34128261518592	1.16152796991058	5	4	1	no
13	13_7	F	6.18679345857807	1.16152796991058	5	40	1	no
13	13_7	F	6.38971011991803	1.16152796991058	5	5	1	no
13	13_7	F	5.92037731087796	1.16152796991058	5	6	1	no
13	13_7	F	6.13371388557138	1.16152796991058	5	7	1	no
13	13_7	F	5.64720526272988	1.16152796991058	5	8	1	no
13	13_7	F	5.68676168484629	1.16152796991058	5	9	1	no
14	14_6	F	5.84262285533691	0.96824390922057	4	-1	2	no
14	14_6	F	5.81608161026598	0.96824390922057	4	-10	2	no
14	14_6	F	5.66911310130551	0.96824390922057	4	-11	2	no
14	14_6	F	5.69216767206216	0.96824390922057	4	-12	2	no
14	14_6	F	5.3124681749274	0.96824390922057	4	-13	2	no
14	14_6	F	5.95443459587445	0.96824390922057	4	-14	2	no
14	14_6	F	5.76472666010744	0.96824390922057	4	-15	2	no
14	14_6	F	5.50244226282313	0.96824390922057	4	-16	2	no
14	14_6	F	5.96452023418418	0.96824390922057	4	-17	2	no
14	14_6	F	5.97080430106783	0.96824390922057	4	-18	2	no
14	14_6	F	5.97580858092307	0.96824390922057	4	-19	2	no
14	14_6	F	5.96715775029988	0.96824390922057	4	-2	2	no
14	14_6	F	5.74685632662798	0.96824390922057	4	-20	2	no
14	14_6	F	5.5183586206285	0.96824390922057	4	-3	2	no
14	14_6	F	5.50494049610401	0.96824390922057	4	-4	2	no
14	14_6	F	6.26763675662599	0.96824390922057	4	-5	2	no
14	14_6	F	5.92192907688082	0.96824390922057	4	-6	2	no
14	14_6	F	5.42747366402478	0.96824390922057	4	-7	2	no
14	14_6	F	5.53870797997644	0.96824390922057	4	-8	2	no
14	14_6	F	5.70950851287274	0.96824390922057	4	-9	2	no
14	14_6	F	6.57956408570713	0.96824390922057	4	0	2	no
14	14_6	F	5.90160244484281	0.96824390922057	4	1	2	no
14	14_6	F	6.29396581658435	0.96824390922057	4	10	2	no
14	14_6	F	6.27127626943684	0.96824390922057	4	11	2	no
14	14_6	F	6.28151149383984	0.96824390922057	4	12	2	no
14	14_6	F	5.50584292057615	0.96824390922057	4	13	2	no
14	14_6	F	5.75115494341894	0.96824390922057	4	14	2	no
14	14_6	F	6.21170757187292	0.96824390922057	4	15	2	no
14	14_6	F	5.51081342660129	0.96824390922057	4	16	2	no
14	14_6	F	6.51384021705935	0.96824390922057	4	17	2	no
14	14_6	F	6.38145765935491	0.96824390922057	4	18	2	no
14	14_6	F	5.79464182879914	0.96824390922057	4	19	2	no
14	14_6	F	5.70530123328058	0.96824390922057	4	2	2	no
14	14_6	F	5.82990997752249	0.96824390922057	4	20	2	no
14	14_6	F	5.93719997966941	0.96824390922057	4	21	2	no
14	14_6	F	5.68912121566614	0.96824390922057	4	22	2	no
14	14_6	F	6.08654355285012	0.96824390922057	4	23	2	no
14	14_6	F	6.01011094510205	0.96824390922057	4	24	2	no
14	14_6	F	5.26788963742455	0.96824390922057	4	25	2	no
14	14_6	F	6.28401813446618	0.96824390922057	4	26	2	no
14	14_6	F	5.84779002913011	0.96824390922057	4	27	2	no
14	14_6	F	5.04154333634156	0.96824390922057	4	28	2	no
14	14_6	F	6.10759447223298	0.96824390922057	4	29	2	no
14	14_6	F	6.54496505761294	0.96824390922057	4	3	2	no
14	14_6	F	6.25538810628648	0.96824390922057	4	30	2	no
14	14_6	F	5.93991116507886	0.96824390922057	4	31	2	no
14	14_6	F	5.93461606786142	0.96824390922057	4	32	2	no
14	14_6	F	6.14812009770124	0.96824390922057	4	33	2	no
14	14_6	F	5.9426379562984	0.96824390922057	4	34	2	no
14	14_6	F	5.45954844764384	0.96824390922057	4	35	2	no
14	14_6	F	5.64754295279934	0.96824390922057	4	36	2	no
14	14_6	F	5.5307163283136	0.96824390922057	4	37	2	no
14	14_6	F	5.60460866782197	0.96824390922057	4	38	2	no
14	14_6	F	6.09721569041964	0.96824390922057	4	39	2	no
14	14_6	F	5.81480574482913	0.96824390922057	4	4	2	no
14	14_6	F	5.85749824561282	0.96824390922057	4	40	2	no
14	14_6	F	5.80278845245061	0.96824390922057	4	5	2	no
14	14_6	F	6.02311556189794	0.96824390922057	4	6	2	no
14	14_6	F	5.09048187750216	0.96824390922057	4	7	2	no
14	14_6	F	5.49291966111659	0.96824390922057	4	8	2	no
14	14_6	F	6.65863970752773	0.96824390922057	4	9	2	no
14	14_8	F	6.08073231344345	0.972347864806133	6	-1	0	yes
14	14_8	F	6.34758090724753	0.972347864806133	6	-10	0	yes
14	14_8	F	6.26098091012124	0.972347864806133	6	-11	0	yes
14	14_8	F	5.63652694391617	0.972347864806133	6	-12	0	yes
14	14_8	F	5.73135613007195	0.972347864806133	6	-13	0	yes
14	14_8	F	5.49626888038147	0.972347864806133	6	-14	0	yes
14	14_8	F	5.72071654204981	0.972347864806133	6	-15	0	yes
14	14_8	F	6.45316257137678	0.972347864806133	6	-16	0	yes
14	14_8	F	5.95160620532739	0.972347864806133	6	-17	0	yes
14	14_8	F	5.86203568038096	0.972347864806133	6	-18	0	yes
14	14_8	F	4.81818748353579	0.972347864806133	6	-19	0	yes
14	14_8	F	6.16124883520293	0.972347864806133	6	-2	0	yes
14	14_8	F	5.51332435556684	0.972347864806133	6	-20	0	yes
14	14_8	F	5.86566951989282	0.972347864806133	6	-3	0	yes
14	14_8	F	6.43572213906468	0.972347864806133	6	-4	0	yes
14	14_8	F	6.0841744017549	0.972347864806133	6	-5	0	yes
14	14_8	F	5.21320766617174	0.972347864806133	6	-6	0	yes
14	14_8	F	5.54419819622317	0.972347864806133	6	-7	0	yes
14	14_8	F	5.62078452901404	0.972347864806133	6	-8	0	yes
14	14_8	F	6.06554118253564	0.972347864806133	6	-9	0	yes
14	14_8	F	5.29441158202831	0.972347864806133	6	0	0	yes
14	14_8	F	5.65290292602367	0.972347864806133	6	1	0	yes
14	14_8	F	6.0979734589692	0.972347864806133	6	10	0	yes
14	14_8	F	6.66364758851636	0.972347864806133	6	11	0	yes
14	14_8	F	6.31360144053373	0.972347864806133	6	12	0	yes
14	14_8	F	6.27727776471037	0.972347864806133	6	13	0	yes
14	14_8	F	5.02316641334207	0.972347864806133	6	14	0	yes
14	14_8	F	5.70374166029497	0.972347864806133	6	15	0	yes
14	14_8	F	5.16430638990054	0.972347864806133	6	16	0	yes
14	14_8	F	5.76207137143372	0.972347864806133	6	17	0	yes
14	14_8	F	5.66894576625481	0.972347864806133	6	18	0	yes
14	14_8	F	6.12538089128742	0.972347864806133	6	19	0	yes
14	14_8	F	6.0749362578978	0.972347864806133	6	2	0	yes
14	14_8	F	5.73591992017244	0.972347864806133	6	3	0	yes
14	14_8	F	5.86938900515535	0.972347864806133	6	4	0	yes
14	14_8	F	6.54176402925137	0.972347864806133	6	5	0	yes
14	14_8	F	5.1328387611807	0.972347864806133	6	6	0	yes
14	14_8	F	5.04036279183621	0.972347864806133	6	7	0	yes
14	14_8	F	5.83037444821585	0.972347864806133	6	8	0	yes
14	14_8	F	6.47141753905453	0.972347864806133	6	9	0	yes
15	15_5	F	5.95840082863364	0.991973640530549	3	-1	2	no
15	15_5	F	5.64007184792985	0.991973640530549	3	-10	2	no
15	15_5	F	5.51097579539265	0.991973640530549	3	-14	2	no
15	15_5	F	6.01752678154846	0.991973640530549	3	-15	2	no
15	15_5	F	6.18150775689482	0.991973640530549	3	-16	2	no
15	15_5	F	5.85539138444282	0.991973640530549	3	-17	2	no
15	15_5	F	5.85210670742242	0.991973640530549	3	-18	2	no
15	15_5	F	5.75889599052496	0.991973640530549	3	-19	2	no
15	15_5	F	6.12345386759814	0.991973640530549	3	-2	2	no
15	15_5	F	5.71151563026782	0.991973640530549	3	-20	2	no
15	15_5	F	5.9007950030459	0.991973640530549	3	-3	2	no
15	15_5	F	5.69632337928814	0.991973640530549	3	-4	2	no
15	15_5	F	6.22258321965812	0.991973640530549	3	-5	2	no
15	15_5	F	6.15481464660266	0.991973640530549	3	-6	2	no
15	15_5	F	5.86968225401395	0.991973640530549	3	-7	2	no
15	15_5	F	5.39072626887858	0.991973640530549	3	-8	2	no
15	15_5	F	5.67766001305056	0.991973640530549	3	-9	2	no
15	15_5	F	5.87474331699708	0.991973640530549	3	0	2	no
15	15_5	F	6.06402443592095	0.991973640530549	3	1	2	no
15	15_6	F	5.9313645628542	0.939033064160911	4	-1	1	no
15	15_6	F	5.55151116124737	0.939033064160911	4	-10	1	no
15	15_6	F	5.79140918485603	0.939033064160911	4	-11	1	no
15	15_6	F	5.3769411405822	0.939033064160911	4	-12	1	no
15	15_6	F	4.89164407443611	0.939033064160911	4	-13	1	no
15	15_6	F	5.81909664290981	0.939033064160911	4	-14	1	no
15	15_6	F	5.67244219120824	0.939033064160911	4	-15	1	no
15	15_6	F	6.12890506918186	0.939033064160911	4	-16	1	no
15	15_6	F	5.49517775708666	0.939033064160911	4	-17	1	no
15	15_6	F	5.41349205263548	0.939033064160911	4	-18	1	no
15	15_6	F	5.53782656527827	0.939033064160911	4	-19	1	no
15	15_6	F	5.93662869340296	0.939033064160911	4	-2	1	no
15	15_6	F	5.75248424351998	0.939033064160911	4	-20	1	no
15	15_6	F	5.74007135140892	0.939033064160911	4	-3	1	no
15	15_6	F	5.63264701251564	0.939033064160911	4	-4	1	no
15	15_6	F	5.9961848492834	0.939033064160911	4	-5	1	no
15	15_6	F	5.63821757373975	0.939033064160911	4	-6	1	no
15	15_6	F	5.70790285858553	0.939033064160911	4	-7	1	no
15	15_6	F	5.96021379364283	0.939033064160911	4	-8	1	no
15	15_6	F	5.81811368123918	0.939033064160911	4	-9	1	no
15	15_6	F	6.10953239811992	0.939033064160911	4	0	1	no
15	15_6	F	5.91196939827094	0.939033064160911	4	1	1	no
15	15_6	F	5.87962060872481	0.939033064160911	4	10	1	no
15	15_6	F	6.17422203610802	0.939033064160911	4	11	1	no
15	15_6	F	6.17153282235995	0.939033064160911	4	12	1	no
15	15_6	F	6.12295227672211	0.939033064160911	4	13	1	no
15	15_6	F	6.12436601982884	0.939033064160911	4	14	1	no
15	15_6	F	5.74139511497214	0.939033064160911	4	15	1	no
15	15_6	F	5.84674431800306	0.939033064160911	4	16	1	no
15	15_6	F	6.40735701551735	0.939033064160911	4	17	1	no
15	15_6	F	6.21740298147202	0.939033064160911	4	18	1	no
15	15_6	F	4.9485662330841	0.939033064160911	4	19	1	no
15	15_6	F	6.05109118442865	0.939033064160911	4	2	1	no
15	15_6	F	5.39197116483677	0.939033064160911	4	20	1	no
15	15_6	F	5.64333749167478	0.939033064160911	4	21	1	no
15	15_6	F	5.69158289177101	0.939033064160911	4	22	1	no
15	15_6	F	5.46144477069355	0.939033064160911	4	23	1	no
15	15_6	F	5.69454826592666	0.939033064160911	4	24	1	no
15	15_6	F	5.9530236737491	0.939033064160911	4	25	1	no
15	15_6	F	5.96050694371857	0.939033064160911	4	26	1	no
15	15_6	F	6.02766285569598	0.939033064160911	4	27	1	no
15	15_6	F	6.02367958280859	0.939033064160911	4	28	1	no
15	15_6	F	6.23511871711163	0.939033064160911	4	29	1	no
15	15_6	F	5.71722094033109	0.939033064160911	4	3	1	no
15	15_6	F	5.94150012813841	0.939033064160911	4	30	1	no
15	15_6	F	5.88104443355055	0.939033064160911	4	31	1	no
15	15_6	F	5.89311967530214	0.939033064160911	4	32	1	no
15	15_6	F	6.01115534956639	0.939033064160911	4	33	1	no
15	15_6	F	6.25343650236443	0.939033064160911	4	34	1	no
15	15_6	F	6.16516361015022	0.939033064160911	4	35	1	no
15	15_6	F	5.95952587654877	0.939033064160911	4	36	1	no
15	15_6	F	5.32519396237552	0.939033064160911	4	37	1	no
15	15_6	F	5.71736487118975	0.939033064160911	4	38	1	no
15	15_6	F	6.04543658535531	0.939033064160911	4	39	1	no
15	15_6	F	5.95497259060329	0.939033064160911	4	4	1	no
15	15_6	F	5.83595425873206	0.939033064160911	4	40	1	no
15	15_6	F	5.76740692113972	0.939033064160911	4	5	1	no
15	15_6	F	5.93745802544309	0.939033064160911	4	6	1	no
15	15_6	F	5.27219465081821	0.939033064160911	4	7	1	no
15	15_6	F	5.8586406130617	0.939033064160911	4	8	1	no
15	15_6	F	5.85533445918771	0.939033064160911	4	9	1	no
15	15_7	F	5.74305540609667	0.980631294672159	5	-1	0	yes
15	15_7	F	6.30595339861165	0.980631294672159	5	-10	0	yes
15	15_7	F	5.7996232577794	0.980631294672159	5	-11	0	yes
15	15_7	F	6.02547813651266	0.980631294672159	5	-12	0	yes
15	15_7	F	5.98217485930842	0.980631294672159	5	-13	0	yes
15	15_7	F	5.97961294232136	0.980631294672159	5	-14	0	yes
15	15_7	F	5.72911253929056	0.980631294672159	5	-15	0	yes
15	15_7	F	5.70913074019767	0.980631294672159	5	-16	0	yes
15	15_7	F	5.6429042630154	0.980631294672159	5	-17	0	yes
15	15_7	F	5.96900474069635	0.980631294672159	5	-18	0	yes
15	15_7	F	5.80824245304447	0.980631294672159	5	-19	0	yes
15	15_7	F	5.75377162179311	0.980631294672159	5	-2	0	yes
15	15_7	F	5.46164740316786	0.980631294672159	5	-20	0	yes
15	15_7	F	5.49799802642515	0.980631294672159	5	-3	0	yes
15	15_7	F	5.91669293783693	0.980631294672159	5	-4	0	yes
15	15_7	F	5.97845609481221	0.980631294672159	5	-5	0	yes
15	15_7	F	5.95679636713527	0.980631294672159	5	-6	0	yes
15	15_7	F	6.08791900831165	0.980631294672159	5	-7	0	yes
15	15_7	F	6.1551656726631	0.980631294672159	5	-8	0	yes
15	15_7	F	5.47920160885926	0.980631294672159	5	-9	0	yes
15	15_7	F	6.30700644201008	0.980631294672159	5	0	0	yes
15	15_7	F	6.06891204502886	0.980631294672159	5	1	0	yes
15	15_7	F	5.99035177295356	0.980631294672159	5	2	0	yes
15	15_7	F	6.16005764572393	0.980631294672159	5	3	0	yes
15	15_7	F	6.21225037370807	0.980631294672159	5	4	0	yes
15	15_7	F	5.90589637039703	0.980631294672159	5	5	0	yes
15	15_7	F	6.03565386608053	0.980631294672159	5	6	0	yes
15	15_7	F	6.01808815440471	0.980631294672159	5	7	0	yes
15	15_7	F	5.59596181358687	0.980631294672159	5	8	0	yes
15	15_7	F	5.67706945488482	0.980631294672159	5	9	0	yes
16	16_7	F	5.66175113012338	1.37396882497745	4	-1	0	yes
16	16_7	F	6.00818374463468	1.37396882497745	4	-10	0	yes
16	16_7	F	5.03963121738953	1.37396882497745	4	-11	0	yes
16	16_7	F	5.09862704477159	1.37396882497745	4	-12	0	yes
16	16_7	F	5.1819070306071	1.37396882497745	4	-13	0	yes
16	16_7	F	5.19346634424407	1.37396882497745	4	-14	0	yes
16	16_7	F	5.89252965979496	1.37396882497745	4	-15	0	yes
16	16_7	F	5.69063368900004	1.37396882497745	4	-16	0	yes
16	16_7	F	5.71374702865821	1.37396882497745	4	-17	0	yes
16	16_7	F	5.64095807180323	1.37396882497745	4	-18	0	yes
16	16_7	F	5.41448142259036	1.37396882497745	4	-19	0	yes
16	16_7	F	5.83678661430001	1.37396882497745	4	-2	0	yes
16	16_7	F	5.82701066192782	1.37396882497745	4	-20	0	yes
16	16_7	F	5.94806004453466	1.37396882497745	4	-3	0	yes
16	16_7	F	5.7161789293783	1.37396882497745	4	-4	0	yes
16	16_7	F	5.40234706716868	1.37396882497745	4	-5	0	yes
16	16_7	F	5.84073124181838	1.37396882497745	4	-9	0	yes
16	16_7	F	5.57199607218536	1.37396882497745	4	0	0	yes
17	17_7	F	5.27995292878451	1.04293415341599	4	-1	1	no
17	17_7	F	5.87993656179865	1.04293415341599	4	-10	1	no
17	17_7	F	6.16629563815268	1.04293415341599	4	-11	1	no
17	17_7	F	6.25403084478354	1.04293415341599	4	-12	1	no
17	17_7	F	5.48670506363637	1.04293415341599	4	-13	1	no
17	17_7	F	5.98443879469057	1.04293415341599	4	-14	1	no
17	17_7	F	6.11210200543048	1.04293415341599	4	-15	1	no
17	17_7	F	6.39553213272477	1.04293415341599	4	-16	1	no
17	17_7	F	5.90049243041586	1.04293415341599	4	-17	1	no
17	17_7	F	6.53138726382691	1.04293415341599	4	-18	1	no
17	17_7	F	6.14906707605915	1.04293415341599	4	-19	1	no
17	17_7	F	6.24809181575066	1.04293415341599	4	-2	1	no
17	17_7	F	5.98151276922742	1.04293415341599	4	-20	1	no
17	17_7	F	6.46939823629992	1.04293415341599	4	-3	1	no
17	17_7	F	6.26089772452478	1.04293415341599	4	-4	1	no
17	17_7	F	6.2738704841207	1.04293415341599	4	-5	1	no
17	17_7	F	5.86912927306962	1.04293415341599	4	-6	1	no
17	17_7	F	6.03804120497184	1.04293415341599	4	-7	1	no
17	17_7	F	6.52672432685254	1.04293415341599	4	-8	1	no
17	17_7	F	6.48312187285642	1.04293415341599	4	-9	1	no
17	17_7	F	6.01748163665028	1.04293415341599	4	0	1	no
17	17_7	F	6.7081749909451	1.04293415341599	4	1	1	no
17	17_7	F	6.12013244488738	1.04293415341599	4	10	1	no
17	17_7	F	5.56873560024561	1.04293415341599	4	11	1	no
17	17_7	F	6.38373435326076	1.04293415341599	4	12	1	no
17	17_7	F	5.80720973136389	1.04293415341599	4	13	1	no
17	17_7	F	6.0599895571513	1.04293415341599	4	14	1	no
17	17_7	F	5.55565221899481	1.04293415341599	4	15	1	no
17	17_7	F	6.01943400216128	1.04293415341599	4	16	1	no
17	17_7	F	5.91434259336622	1.04293415341599	4	17	1	no
17	17_7	F	6.17679250025713	1.04293415341599	4	18	1	no
17	17_7	F	6.29185290359008	1.04293415341599	4	19	1	no
17	17_7	F	5.68359234539034	1.04293415341599	4	2	1	no
17	17_7	F	6.18915689668252	1.04293415341599	4	20	1	no
17	17_7	F	6.28958301714688	1.04293415341599	4	21	1	no
17	17_7	F	5.56318204387788	1.04293415341599	4	22	1	no
17	17_7	F	5.74831220699953	1.04293415341599	4	23	1	no
17	17_7	F	6.36338245590084	1.04293415341599	4	24	1	no
17	17_7	F	5.97050063765291	1.04293415341599	4	25	1	no
17	17_7	F	5.7038344515242	1.04293415341599	4	26	1	no
17	17_7	F	5.91509573943741	1.04293415341599	4	27	1	no
17	17_7	F	6.00590824452423	1.04293415341599	4	28	1	no
[truncated: 4,278 more rows]

## Sheet: Dataset_ActivityPattern
ID	Bearyear	Sex	Activity	Age	JulianDate	RemainingLifespan	ShotThisYear
1	1_4	F	-0.0485084706517964	7	-20	3	no
1	1_4	F	-0.0600340814228011	7	-19	3	no
1	1_4	F	0.0272737833230249	7	-18	3	no
1	1_4	F	-0.15334791523374	7	-17	3	no
1	1_4	F	0.0908478725013592	7	-16	3	no
1	1_4	F	-0.00165644148200908	7	-15	3	no
1	1_4	F	-0.0260284730968304	7	-14	3	no
1	1_4	F	0.00138049880490878	7	-13	3	no
1	1_4	F	-0.0657874639129796	7	-12	3	no
1	1_4	F	-0.31093157943746	7	-11	3	no
1	1_4	F	0.241011012625154	7	-7	3	no
1	1_4	F	0.155695932000774	7	-6	3	no
1	1_4	F	-0.211912261365946	7	-5	3	no
1	1_4	F	-0.122589660115363	7	-4	3	no
1	1_4	F	-0.0707077821982639	7	-3	3	no
1	1_4	F	0.13353800366353	7	-2	3	no
1	1_4	F	0.0043097440494648	7	-1	3	no
1	1_4	F	0.0259818741960999	7	0	3	no
1	1_4	F	0.133615216191192	7	1	3	no
1	1_4	F	0.286552311100463	7	2	3	no
1	1_4	F	0.362949021195917	7	3	3	no
1	1_4	F	0.132798831926824	7	4	3	no
1	1_4	F	0.103386159387627	7	5	3	no
1	1_4	F	0.117562148757441	7	6	3	no
1	1_4	F	0.178338474384425	7	7	3	no
1	1_4	F	0.0681078876824068	7	8	3	no
1	1_4	F	0.207456421678113	7	9	3	no
1	1_4	F	0.0828506260153263	7	10	3	no
1	1_4	F	0.0969819176784173	7	11	3	no
1	1_4	F	0.240716240174084	7	12	3	no
1	1_4	F	0.306158551620299	7	13	3	no
1	1_4	F	0.196688874594203	7	14	3	no
1	1_4	F	0.170707496923343	7	15	3	no
1	1_4	F	0.171176645844055	7	16	3	no
1	1_4	F	0.0180372751268723	7	17	3	no
1	1_4	F	-0.0938921298627398	7	18	3	no
1	1_4	F	0.169973634856351	7	19	3	no
1	1_4	F	-0.222888949174665	7	20	3	no
1	1_4	F	-0.131987264093543	7	21	3	no
1	1_4	F	-0.052466942690077	7	22	3	no
1	1_4	F	-0.257621548846279	7	23	3	no
1	1_4	F	-0.404942710237287	7	24	3	no
1	1_4	F	-0.199485990618711	7	25	3	no
1	1_4	F	-0.130762778153348	7	26	3	no
1	1_4	F	-0.363969534277653	7	27	3	no
1	1_4	F	-0.122484659468498	7	28	3	no
1	1_4	F	-0.214724724134918	7	29	3	no
1	1_4	F	-0.172291536374557	7	30	3	no
1	1_4	F	-0.291436833155943	7	31	3	no
1	1_4	F	-0.203567141142171	7	32	3	no
1	1_4	F	-0.132489288341094	7	33	3	no
1	1_4	F	-0.306671892798961	7	34	3	no
1	1_4	F	-0.129088947997002	7	35	3	no
1	1_4	F	-0.0885829209674012	7	36	3	no
1	1_4	F	-0.21079887792259	7	37	3	no
1	1_4	F	0.0560154991136025	7	38	3	no
1	1_4	F	0.0403503707409874	7	39	3	no
1	1_4	F	0.216784525512318	7	40	3	no
1	1_6	F	-0.248991372222723	9	-20	1	no
1	1_6	F	-0.154402642934196	9	-19	1	no
1	1_6	F	0.125317465626136	9	-18	1	no
1	1_6	F	0.346654466557658	9	-17	1	no
1	1_6	F	-0.227160720497855	9	-16	1	no
1	1_6	F	-0.209737618138986	9	-15	1	no
1	1_6	F	-0.155744757936688	9	-14	1	no
1	1_6	F	-0.13658896768714	9	-13	1	no
1	1_6	F	-0.116864976111389	9	-12	1	no
1	1_6	F	-0.405369585775099	9	-11	1	no
1	1_6	F	-0.586692087425797	9	-10	1	no
1	1_6	F	-0.674991178892069	9	-9	1	no
1	1_6	F	-0.215026611529483	9	-8	1	no
1	1_6	F	0.128979482264864	9	-7	1	no
1	1_6	F	0.237025099399421	9	-6	1	no
1	1_6	F	0.188314703224615	9	-5	1	no
1	1_6	F	-0.117440360368066	9	-4	1	no
1	1_6	F	0.0271431627574423	9	-3	1	no
1	1_6	F	-0.0605432580732686	9	-2	1	no
1	1_6	F	-0.0391192721829442	9	-1	1	no
1	1_6	F	-0.165129343227686	9	0	1	no
1	1_6	F	-0.0413034738768206	9	1	1	no
1	1_6	F	0.183642619790081	9	2	1	no
1	1_6	F	0.252420625985138	9	3	1	no
1	1_6	F	0.0876504470771604	9	4	1	no
1	1_6	F	-0.148777945141119	9	5	1	no
1	1_6	F	-0.287677201399559	9	9	1	no
1	1_6	F	-0.0167268949774547	9	10	1	no
1	1_6	F	-0.212016715618483	9	11	1	no
1	1_6	F	0.207526971030944	9	12	1	no
1	1_6	F	-0.00180026218039679	9	13	1	no
1	1_6	F	0.182969230934226	9	14	1	no
1	1_6	F	0.0267178127428849	9	15	1	no
1	1_6	F	0.385797028739582	9	16	1	no
1	1_6	F	0.15747253068666	9	17	1	no
1	1_6	F	-0.0370835403668187	9	18	1	no
1	1_6	F	0.253822543698304	9	19	1	no
1	1_6	F	0.19579384048261	9	20	1	no
1	1_6	F	-0.234218392329426	9	21	1	no
1	1_6	F	0.0926553586067608	9	22	1	no
1	1_6	F	0.148270935320754	9	23	1	no
1	1_6	F	0.0905100472651217	9	24	1	no
1	1_6	F	-0.193041187669615	9	25	1	no
1	1_6	F	0.171521114087498	9	29	1	no
1	1_6	F	0.0154597472814445	9	30	1	no
1	1_6	F	-0.246078775261986	9	31	1	no
1	1_6	F	0.0256741487599522	9	32	1	no
1	1_6	F	0.032714185375257	9	33	1	no
1	1_6	F	-0.683510998180752	9	34	1	no
1	1_6	F	-0.366362266158347	9	35	1	no
1	1_6	F	0.168652118653196	9	36	1	no
1	1_6	F	-0.431805115712546	9	37	1	no
1	1_6	F	0.0921913685436739	9	38	1	no
1	1_6	F	0.133666904932094	9	39	1	no
1	1_6	F	-0.375992704335601	9	40	1	no
1	1_7	F	-0.061692988565431	10	-20	0	yes
1	1_7	F	-0.0141524447762403	10	-19	0	yes
1	1_7	F	-0.130795133305787	10	-18	0	yes
1	1_7	F	0.0431164143889045	10	-17	0	yes
1	1_7	F	-0.307868400116817	10	-16	0	yes
1	1_7	F	-0.491886638364504	10	-15	0	yes
1	1_7	F	-0.492164803282707	10	-14	0	yes
1	1_7	F	-0.383574143569353	10	-13	0	yes
1	1_7	F	-0.549110952383962	10	-12	0	yes
1	1_7	F	-0.482150014798658	10	-11	0	yes
1	1_7	F	-0.199766256820049	10	-10	0	yes
1	1_7	F	0.0275273387953789	10	-9	0	yes
1	1_7	F	-0.0102463575513062	10	-8	0	yes
1	1_7	F	-0.117836401846326	10	-7	0	yes
1	1_7	F	-0.246087617118258	10	-6	0	yes
1	1_7	F	0.013336027821719	10	-5	0	yes
1	1_7	F	-0.00577829466854384	10	-4	0	yes
1	1_7	F	-0.278989703510088	10	-3	0	yes
1	1_7	F	-0.0645733510041798	10	-2	0	yes
1	1_7	F	0.0707816917876656	10	-1	0	yes
1	1_7	F	0.12315838752444	10	0	0	yes
1	1_7	F	0.336072230823997	10	1	0	yes
1	1_7	F	0.293375788574019	10	2	0	yes
1	1_7	F	0.316120974269522	10	3	0	yes
1	1_7	F	0.317616558805406	10	4	0	yes
1	1_7	F	0.422851855397084	10	5	0	yes
1	1_7	F	-0.124535182835911	10	6	0	yes
1	1_7	F	-0.222010075708536	10	7	0	yes
1	1_7	F	0.366032404750342	10	8	0	yes
1	1_7	F	-0.104299781883103	10	9	0	yes
1	1_7	F	0.454231116983613	10	10	0	yes
1	1_7	F	0.24342981366713	10	11	0	yes
2	2_2	F	0.131065823421047	10	-20	0	yes
2	2_2	F	0.138083836006499	10	-19	0	yes
2	2_2	F	0.148343613450147	10	-18	0	yes
2	2_2	F	0.374900016165365	10	-17	0	yes
2	2_2	F	0.357329406354088	10	-16	0	yes
2	2_2	F	0.226031582157709	10	-15	0	yes
2	2_2	F	0.0957960312462537	10	-14	0	yes
2	2_2	F	0.0827451434055052	10	-13	0	yes
2	2_2	F	-0.0545423320803545	10	-12	0	yes
2	2_2	F	-0.0703100486756184	10	-11	0	yes
2	2_2	F	-0.328589423396683	10	-10	0	yes
2	2_2	F	-0.0851295547814327	10	-9	0	yes
2	2_2	F	0.0215763240399082	10	-8	0	yes
2	2_2	F	-0.199521926683894	10	-7	0	yes
2	2_2	F	0.0157578397234051	10	-6	0	yes
2	2_2	F	0.0253074608526371	10	-5	0	yes
2	2_2	F	0.0727794831171403	10	-4	0	yes
2	2_2	F	-0.254011677759177	10	-3	0	yes
2	2_2	F	-0.0524839420486154	10	-2	0	yes
2	2_2	F	-0.0896182132223372	10	-1	0	yes
2	2_2	F	-0.24290244139076	10	0	0	yes
2	2_2	F	-0.045512653577397	10	1	0	yes
2	2_2	F	-0.00851667145874024	10	2	0	yes
2	2_2	F	-0.245173783189471	10	3	0	yes
2	2_2	F	0.0398880946575466	10	4	0	yes
2	2_2	F	0.0752428194089142	10	5	0	yes
2	2_2	F	0.165261102899914	10	6	0	yes
2	2_2	F	-0.0207121455014639	10	7	0	yes
2	2_2	F	0.202207178946003	10	8	0	yes
2	2_2	F	0.254765731352525	10	9	0	yes
2	2_2	F	0.0209934223832318	10	10	0	yes
2	2_2	F	-0.114659724890054	10	11	0	yes
2	2_2	F	0.352108390554738	10	12	0	yes
2	2_2	F	0.424865178163478	10	13	0	yes
2	2_2	F	0.329740524971523	10	14	0	yes
2	2_2	F	0.191997423863865	10	15	0	yes
2	2_2	F	0.201430828581282	10	16	0	yes
3	3_2	F	0.585367909420392	3	-9	8	no
3	3_2	F	-0.0928613734202009	3	-5	8	no
3	3_2	F	0.217812071383144	3	3	8	no
3	3_2	F	0.0685655598358156	3	8	8	no
3	3_2	F	0.487756135545597	3	21	8	no
3	3_2	F	0.336999095128542	3	22	8	no
3	3_2	F	0.322002562125627	3	27	8	no
3	3_2	F	0.413657733938396	3	32	8	no
3	3_3	F	0.195652064181747	4	-20	7	no
3	3_3	F	0.416413852719342	4	-19	7	no
3	3_3	F	0.310105167460566	4	-18	7	no
3	3_3	F	0.278377359411744	4	-17	7	no
3	3_3	F	0.270181741288149	4	-16	7	no
3	3_3	F	-0.0212985177167603	4	-15	7	no
3	3_3	F	0.441017933474756	4	-14	7	no
3	3_3	F	0.378824326743317	4	-13	7	no
3	3_3	F	0.342579653355138	4	-12	7	no
3	3_3	F	0.185413713306862	4	-11	7	no
3	3_3	F	0.235503386348071	4	-10	7	no
3	3_3	F	0.141278784460413	4	-9	7	no
3	3_3	F	-0.16568083919562	4	-8	7	no
3	3_3	F	0.0801469150810635	4	-7	7	no
3	3_3	F	0.274329412558957	4	-6	7	no
3	3_3	F	0.248783099797986	4	-5	7	no
3	3_3	F	0.117787316568253	4	-4	7	no
3	3_3	F	0.360496958865412	4	-3	7	no
3	3_3	F	0.412057715749672	4	-2	7	no
3	3_3	F	0.353123106443143	4	-1	7	no
3	3_3	F	0.287791623920252	4	0	7	no
3	3_3	F	0.134368030432758	4	1	7	no
3	3_3	F	0.254272872868493	4	2	7	no
3	3_3	F	0.371105973220864	4	3	7	no
3	3_3	F	0.508821755720264	4	4	7	no
3	3_3	F	0.390701409129069	4	5	7	no
3	3_3	F	0.141900330422894	4	6	7	no
3	3_3	F	0.16988181990361	4	7	7	no
3	3_3	F	0.27060476982958	4	8	7	no
3	3_3	F	0.349801898165055	4	9	7	no
3	3_3	F	0.20606528686413	4	10	7	no
3	3_3	F	0.31497932627694	4	11	7	no
3	3_3	F	0.17708821599325	4	12	7	no
3	3_3	F	-0.0209865494721923	4	13	7	no
3	3_3	F	0.166708612271606	4	14	7	no
3	3_3	F	-0.0118242499120653	4	15	7	no
3	3_3	F	-0.353062758361518	4	16	7	no
3	3_3	F	0.08658512091765	4	17	7	no
3	3_3	F	-0.306178719449196	4	18	7	no
3	3_3	F	-0.569677491017709	4	19	7	no
3	3_3	F	-0.239071099042202	4	20	7	no
3	3_3	F	-0.0520702496639563	4	21	7	no
3	3_3	F	-0.282113529113046	4	22	7	no
3	3_3	F	0.134771024265499	4	23	7	no
3	3_3	F	0.0854125647908369	4	24	7	no
3	3_3	F	0.0759203641205065	4	25	7	no
3	3_3	F	0.118826087599663	4	26	7	no
3	3_3	F	0.289216028922416	4	27	7	no
3	3_3	F	0.118820474616481	4	28	7	no
3	3_3	F	0.134515227978218	4	29	7	no
3	3_3	F	-0.053884699093992	4	30	7	no
3	3_3	F	0.0778688786353982	4	31	7	no
3	3_3	F	0.0345456417402293	4	32	7	no
3	3_3	F	0.0369617357879187	4	33	7	no
3	3_3	F	0.277100810601188	4	34	7	no
3	3_3	F	0.115005393717794	4	35	7	no
3	3_3	F	-0.16214828155844	4	36	7	no
3	3_3	F	0.19524557903287	4	37	7	no
3	3_3	F	0.0380823523170926	4	38	7	no
3	3_3	F	-0.0303807402576588	4	39	7	no
3	3_3	F	0.285420609299046	4	40	7	no
3	3_5	F	-0.580293343362166	6	-20	5	no
3	3_5	F	-0.587927836789749	6	-19	5	no
3	3_5	F	-0.268044831880448	6	-18	5	no
3	3_5	F	0.0284949622166247	6	-17	5	no
3	3_5	F	0.188850967007964	6	-16	5	no
3	3_5	F	0.0466173962478681	6	-15	5	no
3	3_5	F	-0.609164914142084	6	-14	5	no
3	3_5	F	-0.248478454921691	6	-13	5	no
3	3_5	F	0.0645074529677392	6	-12	5	no
3	3_5	F	-0.0498434683616355	6	-11	5	no
3	3_5	F	0.202798590780529	6	-10	5	no
3	3_5	F	-0.207304517234789	6	-9	5	no
3	3_5	F	0.293446822576647	6	-5	5	no
3	3_5	F	0.338197561043881	6	-4	5	no
3	3_5	F	0.128343040934092	6	-3	5	no
3	3_5	F	-0.184830746945609	6	-2	5	no
3	3_5	F	0.293848407176858	6	-1	5	no
3	3_5	F	-0.0316071464271196	6	0	5	no
3	3_5	F	0.219102608412792	6	1	5	no
3	3_5	F	0.64440784959517	6	2	5	no
3	3_5	F	0.162166833753932	6	3	5	no
3	3_5	F	-0.0244575483319919	6	4	5	no
3	3_5	F	0.581333605636679	6	5	5	no
3	3_5	F	0.16890781098512	6	6	5	no
3	3_5	F	0.0876924548149565	6	7	5	no
3	3_5	F	0.382316313823163	6	8	5	no
3	3_5	F	0.49379411048917	6	9	5	no
3	3_5	F	-0.075389083972775	6	10	5	no
3	3_5	F	0.555555555555556	6	11	5	no
3	3_5	F	0.136129459104763	6	15	5	no
3	3_5	F	0.335627621894547	6	16	5	no
3	3_5	F	0.467631835571225	6	17	5	no
3	3_5	F	0.140898183064793	6	18	5	no
3	3_5	F	0.133307581271474	6	19	5	no
3	3_5	F	0.549685897519967	6	20	5	no
3	3_5	F	0.245663296067251	6	21	5	no
3	3_5	F	0.12378196672482	6	22	5	no
3	3_5	F	0.701786200018134	6	23	5	no
3	3_5	F	-0.0517493421693792	6	24	5	no
3	3_5	F	-0.123970493446967	6	25	5	no
3	3_5	F	-0.0805775500698649	6	26	5	no
3	3_5	F	0.460794285308797	6	27	5	no
3	3_5	F	0.573315919023459	6	28	5	no
3	3_5	F	-0.209342597089942	6	29	5	no
3	3_5	F	0.35787405645745	6	30	5	no
3	3_5	F	-0.558640584152168	6	37	5	no
3	3_5	F	-0.656275122822689	6	38	5	no
3	3_5	F	-0.58349191922061	6	39	5	no
3	3_5	F	0.830227743271222	6	40	5	no
3	3_6	F	0.0563027151059558	7	-7	4	no
3	3_6	F	0.187623744348249	7	-6	4	no
3	3_6	F	-0.237478371847839	7	-5	4	no
3	3_6	F	0.0992601133852215	7	-4	4	no
3	3_6	F	0.0759112929527263	7	-3	4	no
3	3_6	F	0.160504713279254	7	-2	4	no
3	3_6	F	0.194087042452237	7	-1	4	no
3	3_6	F	0.14096523910871	7	0	4	no
3	3_6	F	-0.115573193133008	7	1	4	no
3	3_6	F	0.122055029876869	7	2	4	no
3	3_6	F	-0.0172733431771025	7	3	4	no
3	3_6	F	0.0842605396249707	7	4	4	no
3	3_6	F	0.149925325625883	7	8	4	no
3	3_6	F	0.149821512875092	7	9	4	no
3	3_6	F	0.0349603054347884	7	10	4	no
3	3_6	F	0.130181647678345	7	11	4	no
3	3_6	F	0.0404474454658114	7	12	4	no
3	3_6	F	0.00568491814295982	7	13	4	no
3	3_6	F	0.400375019929308	7	14	4	no
3	3_6	F	0.058534476875128	7	15	4	no
3	3_6	F	0.0430414947259092	7	16	4	no
3	3_6	F	0.247595378144124	7	17	4	no
3	3_6	F	0.090503478321187	7	18	4	no
3	3_6	F	0.0917904065546012	7	19	4	no
3	3_6	F	-0.364737700313721	7	20	4	no
3	3_6	F	-0.194603477931473	7	21	4	no
3	3_6	F	0.158673865762885	7	22	4	no
3	3_6	F	-0.117768910403175	7	23	4	no
3	3_6	F	-0.118267885780736	7	24	4	no
3	3_6	F	-0.409091801746248	7	25	4	no
3	3_6	F	-0.257205316407088	7	26	4	no
3	3_6	F	0.188928528237997	7	27	4	no
3	3_6	F	-0.299213613038011	7	28	4	no
3	3_6	F	-0.00965211464376067	7	32	4	no
3	3_6	F	-0.038536100718119	7	33	4	no
3	3_6	F	0.298774471296959	7	34	4	no
3	3_6	F	0.192131253089897	7	38	4	no
3	3_6	F	0.336976255740273	7	39	4	no
3	3_6	F	0.244823436564576	7	40	4	no
3	3_7	F	0.0726138322677583	8	-20	3	no
3	3_7	F	0.194666799007348	8	-19	3	no
3	3_7	F	0.127187691207327	8	-18	3	no
3	3_7	F	0.0168487533839744	8	-17	3	no
3	3_7	F	0.255971933988794	8	-16	3	no
3	3_7	F	0.353382936509872	8	-15	3	no
3	3_7	F	0.043553273702295	8	-14	3	no
3	3_7	F	-0.0967321245592789	8	-13	3	no
3	3_7	F	-0.0213080380927635	8	-12	3	no
3	3_7	F	-0.0321245031185306	8	-11	3	no
3	3_7	F	0.243136941780447	8	-10	3	no
3	3_7	F	0.322728724116502	8	-9	3	no
3	3_7	F	0.252845279047025	8	-8	3	no
3	3_7	F	0.191295852456827	8	-7	3	no
3	3_7	F	0.288094403654505	8	-6	3	no
3	3_7	F	0.303114516676282	8	-5	3	no
3	3_7	F	0.304839365649441	8	-4	3	no
3	3_7	F	0.303930042754653	8	-3	3	no
3	3_7	F	0.279298536682359	8	-2	3	no
3	3_7	F	0.285082281127798	8	-1	3	no
3	3_7	F	0.330173184925691	8	0	3	no
3	3_7	F	0.386913384868221	8	1	3	no
3	3_7	F	0.280592356148131	8	2	3	no
3	3_7	F	0.341950223442181	8	3	3	no
3	3_7	F	0.175593258851748	8	4	3	no
3	3_7	F	0.220034935345685	8	5	3	no
3	3_7	F	0.175172811477436	8	6	3	no
3	3_7	F	-0.0177931571080489	8	7	3	no
3	3_7	F	0.141747859737126	8	8	3	no
3	3_7	F	0.0214169903628965	8	9	3	no
3	3_7	F	0.135493414534077	8	10	3	no
3	3_7	F	0.0863072368835422	8	11	3	no
3	3_7	F	0.262024600672963	8	12	3	no
3	3_7	F	-0.0538422762282891	8	13	3	no
3	3_7	F	0.360939414915662	8	14	3	no
3	3_7	F	0.367988551493935	8	15	3	no
3	3_7	F	0.234933893967141	8	16	3	no
3	3_7	F	0.379641216173778	8	17	3	no
3	3_7	F	0.379002931407872	8	18	3	no
3	3_7	F	-0.0528044642237521	8	19	3	no
3	3_7	F	-0.317777431762558	8	20	3	no
3	3_7	F	-0.00390126137800076	8	21	3	no
3	3_7	F	0.130154929793511	8	22	3	no
3	3_7	F	-0.148322486978284	8	23	3	no
3	3_7	F	0.173407810518886	8	24	3	no
3	3_7	F	0.0509636082601315	8	25	3	no
3	3_7	F	-0.436167177493944	8	26	3	no
3	3_7	F	-0.152122105887532	8	27	3	no
3	3_7	F	0.00307328723820613	8	28	3	no
3	3_7	F	0.00738936029850642	8	29	3	no
3	3_7	F	0.330685855091677	8	30	3	no
3	3_7	F	0.200099507227506	8	31	3	no
3	3_7	F	-0.0125463149382888	8	32	3	no
3	3_7	F	-0.27460419400159	8	33	3	no
3	3_7	F	-0.0208552865500856	8	34	3	no
3	3_7	F	0.235883267138663	8	35	3	no
3	3_7	F	-0.332343826739279	8	36	3	no
3	3_7	F	-0.173382304355475	8	37	3	no
3	3_7	F	0.312580790242583	8	38	3	no
3	3_7	F	-0.0925882551882844	8	39	3	no
3	3_7	F	0.335081062435323	8	40	3	no
4	4_3	F	0.183139506687747	4	-20	3	no
4	4_3	F	0.0778947420523209	4	-19	3	no
4	4_3	F	0.0747156037568838	4	-18	3	no
4	4_3	F	0.222848679670801	4	-17	3	no
4	4_3	F	-0.00971306235825837	4	-16	3	no
4	4_3	F	0.187291477100394	4	-15	3	no
4	4_3	F	0.0946064092433217	4	-14	3	no
4	4_3	F	0.0963888615901642	4	-13	3	no
4	4_3	F	0.152588701262652	4	-12	3	no
4	4_3	F	0.424988296533627	4	-11	3	no
4	4_3	F	0.354894555637605	4	-10	3	no
4	4_3	F	0.146218018115269	4	-9	3	no
4	4_3	F	0.359240897187937	4	-8	3	no
4	4_3	F	0.449412735571977	4	-7	3	no
4	4_3	F	0.587152982932236	4	-6	3	no
4	4_3	F	0.294182081394165	4	-5	3	no
4	4_3	F	0.260017016641295	4	-4	3	no
4	4_3	F	0.295456473001755	4	-3	3	no
4	4_3	F	0.267868792302047	4	-2	3	no
4	4_3	F	0.268936807526251	4	-1	3	no
4	4_3	F	0.374315163474173	4	0	3	no
4	4_3	F	0.348110032845324	4	1	3	no
4	4_3	F	0.443491002838167	4	2	3	no
4	4_3	F	0.290750203646252	4	3	3	no
4	4_3	F	0.256730526759006	4	4	3	no
4	4_3	F	0.348837001805504	4	5	3	no
4	4_3	F	0.334868614143176	4	6	3	no
4	4_3	F	0.348556745754767	4	7	3	no
4	4_3	F	0.289325430607927	4	8	3	no
4	4_3	F	0.414491660415387	4	9	3	no
4	4_3	F	0.289907621041907	4	10	3	no
4	4_3	F	0.216821096264082	4	11	3	no
4	4_3	F	0.311574846637807	4	12	3	no
4	4_3	F	0.385714653055452	4	13	3	no
4	4_3	F	0.312989628959442	4	14	3	no
4	4_3	F	0.274801218501589	4	15	3	no
4	4_3	F	0.402863118893627	4	16	3	no
4	4_3	F	0.313471093147808	4	17	3	no
4	4_3	F	0.281795426555959	4	18	3	no
4	4_3	F	0.412027444668361	4	19	3	no
4	4_3	F	0.416417574512035	4	20	3	no
4	4_3	F	0.452096489908522	4	21	3	no
4	4_3	F	0.195272182350431	4	22	3	no
4	4_3	F	0.261851585518382	4	23	3	no
4	4_3	F	0.126875248771381	4	24	3	no
4	4_3	F	0.171836009606451	4	25	3	no
4	4_3	F	0.0298622351348087	4	26	3	no
4	4_3	F	-0.111214561705693	4	27	3	no
4	4_3	F	-0.0311943757279092	4	28	3	no
4	4_3	F	0.238813215348894	4	29	3	no
4	4_3	F	0.175327128576353	4	30	3	no
4	4_3	F	-0.395292605158637	4	31	3	no
4	4_3	F	-0.382143589840575	4	32	3	no
4	4_3	F	-0.425520274853929	4	33	3	no
4	4_3	F	-0.690071294629935	4	34	3	no
4	4_3	F	-0.440108898651268	4	35	3	no
4	4_3	F	0.225362762556949	4	36	3	no
4	4_3	F	0.0957120687007033	4	37	3	no
4	4_3	F	-0.52248239583004	4	38	3	no
4	4_3	F	0.204981461262318	4	39	3	no
4	4_3	F	-0.180999471443976	4	40	3	no
4	4_4	F	0.297886244578819	5	-20	2	no
4	4_4	F	0.0934295669118231	5	-19	2	no
4	4_4	F	0.0578674123797149	5	-18	2	no
4	4_4	F	0.155088961116951	5	-17	2	no
4	4_4	F	0.10889628421475	5	-16	2	no
4	4_4	F	-0.383842302545717	5	-15	2	no
4	4_4	F	0.100500245332398	5	-11	2	no
4	4_4	F	0.387527897224303	5	-10	2	no
4	4_4	F	0.435743044946572	5	-9	2	no
4	4_4	F	0.416996116913009	5	-8	2	no
4	4_4	F	0.117446324916729	5	-7	2	no
4	4_4	F	0.191875637981549	5	-6	2	no
4	4_4	F	-0.114094504531868	5	-5	2	no
4	4_4	F	0.331147059345797	5	-4	2	no
4	4_4	F	0.344897018490417	5	-3	2	no
4	4_4	F	0.158525174444509	5	-2	2	no
4	4_4	F	0.180497769867446	5	-1	2	no
4	4_4	F	0.258106954430938	5	0	2	no
4	4_4	F	0.323584502020442	5	1	2	no
4	4_4	F	0.0485768008925085	5	2	2	no
4	4_4	F	0.376761998997931	5	3	2	no
4	4_4	F	0.0192203306960938	5	4	2	no
4	4_4	F	0.395286167112472	5	5	2	no
4	4_4	F	0.294829749524562	5	6	2	no
4	4_4	F	0.416910011682997	5	7	2	no
4	4_4	F	0.371525237746891	5	8	2	no
4	4_4	F	0.23777073659305	5	9	2	no
4	4_4	F	0.368606696000328	5	10	2	no
4	4_4	F	0.347106571400839	5	11	2	no
4	4_4	F	0.21121468811639	5	12	2	no
4	4_4	F	0.496231501082569	5	13	2	no
4	4_4	F	0.384848177264697	5	14	2	no
4	4_4	F	0.279394814168136	5	15	2	no
4	4_4	F	0.401870140983034	5	16	2	no
4	4_4	F	0.315953218151505	5	17	2	no
4	4_4	F	0.301015214115893	5	18	2	no
4	4_4	F	0.475316774089805	5	19	2	no
4	4_4	F	0.547998915897805	5	20	2	no
4	4_4	F	0.0958833364685703	5	21	2	no
4	4_4	F	0.234148648247046	5	22	2	no
4	4_4	F	-0.0120361797592764	5	23	2	no
4	4_4	F	-0.024148383150484	5	24	2	no
4	4_4	F	-0.0328487115092194	5	25	2	no
4	4_4	F	-0.217631532984813	5	26	2	no
4	4_4	F	0.0254977134189791	5	27	2	no
4	4_4	F	-0.159041758391728	5	28	2	no
4	4_4	F	0.0723392010943267	5	29	2	no
4	4_4	F	0.185445390360283	5	30	2	no
4	4_4	F	0.19692235962716	5	31	2	no
4	4_4	F	0.0232614705132027	5	32	2	no
4	4_4	F	0.122851025734334	5	33	2	no
4	4_4	F	0.173067404813844	5	34	2	no
4	4_4	F	-0.388431622118512	5	35	2	no
4	4_4	F	0.00233949913833527	5	36	2	no
4	4_4	F	0.149089872154365	5	37	2	no
4	4_4	F	0.0265660880055522	5	38	2	no
4	4_4	F	0.0927863468342021	5	39	2	no
4	4_4	F	0.224223927912114	5	40	2	no
4	4_5	F	0.25069167418415	6	-18	1	no
4	4_5	F	0.115842639567629	6	-17	1	no
4	4_5	F	0.340913027730973	6	-16	1	no
4	4_5	F	0.189294035025137	6	-15	1	no
4	4_5	F	0.163080585061173	6	-14	1	no
4	4_5	F	0.282451956724786	6	-13	1	no
4	4_5	F	0.336077597130811	6	-12	1	no
4	4_5	F	0.343502215618819	6	-11	1	no
4	4_5	F	0.448238928939238	6	-10	1	no
4	4_5	F	0.467662193080112	6	-9	1	no
4	4_5	F	0.343521639940421	6	-8	1	no
4	4_5	F	0.290937923894026	6	-7	1	no
4	4_5	F	0.456330274200692	6	-6	1	no
4	4_5	F	0.124529916344296	6	-5	1	no
4	4_5	F	0.471582096300228	6	-4	1	no
4	4_5	F	0.322994100079573	6	-3	1	no
4	4_5	F	0.33410240479276	6	-2	1	no
4	4_5	F	0.268990779091545	6	-1	1	no
4	4_5	F	0.0532441503875595	6	0	1	no
4	4_5	F	0.205550229429974	6	1	1	no
4	4_5	F	0.213406690796019	6	2	1	no
4	4_5	F	0.376171250069539	6	3	1	no
4	4_5	F	0.181807993760018	6	4	1	no
4	4_5	F	0.330822011842744	6	5	1	no
4	4_5	F	0.607665438126958	6	6	1	no
4	4_5	F	0.515217867308955	6	7	1	no
4	4_5	F	0.457546839825947	6	8	1	no
4	4_5	F	0.527600011390799	6	13	1	no
4	4_5	F	0.437305692565426	6	14	1	no
4	4_5	F	0.650370695903103	6	15	1	no
4	4_5	F	0.182005457046838	6	16	1	no
4	4_5	F	0.457365864833582	6	17	1	no
4	4_5	F	0.352890205959827	6	18	1	no
4	4_5	F	-0.339791285283701	6	19	1	no
4	4_5	F	-0.272592373459849	6	20	1	no
4	4_5	F	0.178097168321516	6	21	1	no
4	4_5	F	-0.058648002965261	6	22	1	no
4	4_5	F	0.202597937239157	6	23	1	no
4	4_5	F	0.203531750928155	6	24	1	no
4	4_5	F	-0.164289988408008	6	25	1	no
4	4_5	F	0.638441571352041	6	26	1	no
4	4_5	F	0.184712372703135	6	27	1	no
4	4_5	F	-0.368675433249151	6	28	1	no
4	4_5	F	-0.168628886298379	6	29	1	no
4	4_5	F	-0.446545712995956	6	30	1	no
4	4_5	F	-0.240120060030015	6	31	1	no
4	4_5	F	-0.0905875936781781	6	32	1	no
4	4_5	F	-0.639327960124488	6	33	1	no
4	4_5	F	-0.026060113192428	6	34	1	no
4	4_5	F	0.307444431318818	6	35	1	no
4	4_5	F	-0.526644994955722	6	36	1	no
4	4_5	F	-0.607731980826754	6	37	1	no
4	4_5	F	-0.406864331073612	6	38	1	no
4	4_5	F	-0.0345932938609331	6	39	1	no
4	4_5	F	-0.144142749087271	6	40	1	no
4	4_6	F	-0.0234436142335951	7	-7	0	yes
4	4_6	F	0.434511434511434	7	-6	0	yes
4	4_6	F	0.504800258890367	7	-5	0	yes
4	4_6	F	0.683888064049315	7	-4	0	yes
4	4_6	F	0.0609562175341885	7	-3	0	yes
4	4_6	F	0.561883210761204	7	-2	0	yes
4	4_6	F	0.487228396495407	7	-1	0	yes
4	4_6	F	0.0160764178405817	7	0	0	yes
4	4_6	F	0.535039879460849	7	1	0	yes
4	4_6	F	0.0381884223960209	7	2	0	yes
4	4_6	F	0.357768407395394	7	3	0	yes
4	4_6	F	0.776598088904024	7	4	0	yes
4	4_6	F	0.659026004046021	7	5	0	yes
4	4_6	F	0.474269207824422	7	6	0	yes
4	4_6	F	0.340953723230617	7	7	0	yes
4	4_6	F	0.592604199310561	7	8	0	yes
4	4_6	F	0.0978084952019527	7	9	0	yes
4	4_6	F	0.547317386908379	7	10	0	yes
4	4_6	F	0.390035975144446	7	11	0	yes
4	4_6	F	0.379597353631643	7	12	0	yes
4	4_6	F	-0.0453056092969325	7	13	0	yes
4	4_6	F	0.630814537179573	7	14	0	yes
4	4_6	F	0.183257178714416	7	15	0	yes
5	5_2	F	-0.190735683667078	6	-20	7	no
5	5_2	F	-0.365499077995037	6	-19	7	no
5	5_2	F	0.0356739465063685	6	-18	7	no
5	5_2	F	-0.133695941879582	6	-17	7	no
5	5_2	F	-0.181060330484232	6	-16	7	no
5	5_2	F	-0.120859387979456	6	-15	7	no
5	5_2	F	-0.141179517911635	6	-14	7	no
5	5_2	F	-0.485811119015488	6	-13	7	no
5	5_2	F	-0.379557946928517	6	-12	7	no
5	5_2	F	-0.290272052671023	6	-11	7	no
5	5_2	F	-0.127043925394245	6	-10	7	no
5	5_2	F	-0.293969530276672	6	-9	7	no
5	5_2	F	-0.159633980861678	6	-8	7	no
5	5_2	F	-0.344568178806627	6	-7	7	no
5	5_2	F	-0.397155551464762	6	-6	7	no
5	5_2	F	-0.373973977749698	6	-5	7	no
5	5_2	F	0.177251567985953	6	-4	7	no
5	5_2	F	0.0891699723631462	6	-3	7	no
5	5_2	F	0.259423652343584	6	-2	7	no
5	5_2	F	0.156931613010636	6	-1	7	no
5	5_2	F	0.119784156255153	6	0	7	no
5	5_2	F	-0.0574514522161494	6	1	7	no
5	5_2	F	-0.0816645447777715	6	2	7	no
5	5_2	F	-0.116396277517302	6	3	7	no
5	5_2	F	0.00158637651532276	6	4	7	no
5	5_2	F	-0.061464614213969	6	5	7	no
5	5_2	F	0.121817526144969	6	6	7	no
5	5_2	F	-0.121004055341712	6	7	7	no
5	5_2	F	-0.0297668742902018	6	8	7	no
5	5_2	F	-0.0594941435571508	6	9	7	no
5	5_2	F	-0.0584286238492639	6	10	7	no
5	5_2	F	-0.0660613779220246	6	11	7	no
5	5_2	F	0.0498207053397862	6	12	7	no
5	5_2	F	0.101856245097944	6	13	7	no
5	5_2	F	-0.277847341847342	6	14	7	no
5	5_2	F	0.0180230422113008	6	15	7	no
5	5_2	F	0.133457965486081	6	16	7	no
5	5_2	F	-0.120988383790791	6	17	7	no
5	5_2	F	-0.115768217445177	6	18	7	no
5	5_2	F	0.386524360219848	6	19	7	no
5	5_2	F	0.0119914462821102	6	20	7	no
5	5_2	F	-0.184770326007119	6	21	7	no
5	5_2	F	-0.165015044632933	6	22	7	no
5	5_2	F	-0.335422532898175	6	23	7	no
5	5_2	F	-0.130139331647556	6	24	7	no
5	5_2	F	0.0129737427498847	6	25	7	no
5	5_2	F	0.0172404801108636	6	26	7	no
5	5_2	F	0.170881395606123	6	27	7	no
5	5_2	F	0.234882985263485	6	28	7	no
5	5_2	F	-0.0243707461809745	6	29	7	no
5	5_2	F	-0.0508706774577725	6	30	7	no
5	5_2	F	0.0803335869753852	6	31	7	no
5	5_2	F	0.213644369978949	6	32	7	no
5	5_2	F	0.33113911709235	6	33	7	no
5	5_2	F	-0.226887952009636	6	34	7	no
5	5_2	F	0.15706010292473	6	35	7	no
5	5_2	F	0.0942969061038599	6	36	7	no
5	5_2	F	0.163515956114027	6	37	7	no
5	5_2	F	-0.0102377234079473	6	38	7	no
5	5_2	F	-0.222080680773214	6	39	7	no
5	5_2	F	0.171327378820466	6	40	7	no
5	5_8	F	-0.0120269916229607	12	-20	1	no
5	5_8	F	0.0381052557490253	12	-19	1	no
5	5_8	F	0.209539086497592	12	-18	1	no
5	5_8	F	0.140611061402302	12	-17	1	no
5	5_8	F	0.15001158125833	12	-16	1	no
5	5_8	F	-0.0122431189583061	12	-14	1	no
5	5_8	F	0.113413236806812	12	-13	1	no
5	5_8	F	0.113785306824703	12	-12	1	no
5	5_8	F	0.0807931356469578	12	-11	1	no
5	5_8	F	0.229769095115968	12	-10	1	no
5	5_8	F	0.236248043172713	12	-9	1	no
5	5_8	F	0.198369441351332	12	-8	1	no
5	5_8	F	0.366969300846734	12	-7	1	no
5	5_8	F	0.211132482298363	12	-6	1	no
5	5_8	F	0.221583502645686	12	-5	1	no
5	5_8	F	0.342932284364995	12	-4	1	no
5	5_8	F	0.260803906697404	12	-3	1	no
5	5_8	F	0.217755422357557	12	-2	1	no
5	5_8	F	0.466316028491231	12	-1	1	no
5	5_8	F	0.00350323488340068	12	0	1	no
5	5_8	F	0.272385034808559	12	1	1	no
5	5_8	F	-0.0941234556031923	12	2	1	no
5	5_8	F	0.501806040109775	12	3	1	no
5	5_8	F	0.175608824180023	12	4	1	no
5	5_8	F	0.448991902563044	12	5	1	no
5	5_8	F	0.165309199102429	12	6	1	no
5	5_8	F	0.303973495397546	12	7	1	no
5	5_8	F	0.17208894944285	12	8	1	no
5	5_8	F	0.0959776759624458	12	9	1	no
5	5_8	F	-0.0763332981538423	12	10	1	no
5	5_8	F	0.287267613422058	12	11	1	no
5	5_8	F	-0.421725355300081	12	12	1	no
5	5_8	F	-0.150429164007658	12	13	1	no
5	5_8	F	0.285468981111546	12	14	1	no
5	5_8	F	-0.0171547258214488	12	15	1	no
5	5_8	F	-0.149939582650449	12	16	1	no
5	5_8	F	0.459042566565258	12	17	1	no
5	5_8	F	0.394458818456231	12	18	1	no
5	5_8	F	0.506851313744402	12	19	1	no
5	5_8	F	-0.0475470124022028	12	20	1	no
5	5_8	F	0.296355304367513	12	21	1	no
5	5_8	F	0.3985489550631	12	22	1	no
5	5_8	F	0.115044038674142	12	23	1	no
5	5_8	F	0.292554668387639	12	24	1	no
5	5_8	F	0.181832683188561	12	25	1	no
5	5_8	F	-0.212327361389701	12	26	1	no
5	5_8	F	0.578612132435165	12	27	1	no
5	5_8	F	0.419303597023997	12	28	1	no
5	5_8	F	0.502647764242122	12	29	1	no
5	5_8	F	0.390677969917026	12	30	1	no
5	5_8	F	0.203259486373215	12	31	1	no
5	5_8	F	0.312844938889372	12	32	1	no
5	5_8	F	0.711200774847361	12	33	1	no
5	5_8	F	0.592004832244248	12	34	1	no
5	5_8	F	0.743660964606336	12	35	1	no
5	5_8	F	0.346630230329702	12	36	1	no
5	5_8	F	0.410234299522504	12	37	1	no
5	5_8	F	0.291878065128099	12	38	1	no
5	5_8	F	0.446686352813129	12	39	1	no
5	5_8	F	0.210395763375644	12	40	1	no
6	6_4	F	0.0287588409765001	14	-20	3	no
6	6_4	F	-0.471253356254264	14	-19	3	no
6	6_4	F	-0.135856849638164	14	-18	3	no
6	6_4	F	-0.160228931575411	14	-17	3	no
6	6_4	F	-0.388308745354715	14	-16	3	no
6	6_4	F	-0.173582927742419	14	-15	3	no
6	6_4	F	0.0266548619116682	14	-14	3	no
6	6_4	F	-0.0779075359448434	14	-13	3	no
6	6_4	F	0.0861158356458688	14	-12	3	no
6	6_4	F	0.115121455743676	14	-8	3	no
6	6_4	F	0.289434626670314	14	-7	3	no
6	6_4	F	0.112338269351612	14	-6	3	no
6	6_4	F	0.215091161243946	14	-5	3	no
6	6_4	F	0.365632208248672	14	-4	3	no
6	6_4	F	0.195389446424729	14	-3	3	no
6	6_4	F	0.358939829424021	14	-2	3	no
6	6_4	F	0.198694360587313	14	-1	3	no
6	6_4	F	0.293189508906241	14	0	3	no
6	6_4	F	0.374542276600393	14	1	3	no
6	6_4	F	0.285986003514217	14	2	3	no
6	6_4	F	0.162961286714003	14	3	3	no
6	6_4	F	0.160797132403469	14	4	3	no
6	6_4	F	0.111342982200107	14	5	3	no
6	6_4	F	0.154135937973743	14	6	3	no
6	6_4	F	0.401067638184593	14	7	3	no
6	6_4	F	0.259976745194661	14	8	3	no
6	6_4	F	0.135227466238457	14	9	3	no
6	6_4	F	0.251056287718487	14	10	3	no
6	6_4	F	0.170950144597462	14	11	3	no
6	6_4	F	0.226340066132276	14	12	3	no
6	6_4	F	0.375896678175791	14	13	3	no
6	6_4	F	0.343591154520755	14	14	3	no
6	6_4	F	0.307049087148195	14	15	3	no
6	6_4	F	0.176349318734821	14	16	3	no
6	6_4	F	-0.0431491797150713	14	17	3	no
6	6_4	F	0.167816932022371	14	18	3	no
6	6_4	F	0.110769865951028	14	19	3	no
6	6_4	F	0.288066405634454	14	20	3	no
6	6_4	F	0.226643765249775	14	21	3	no
6	6_4	F	-0.27723122361114	14	22	3	no
6	6_4	F	-0.107994567845963	14	23	3	no
6	6_4	F	0.0881299323258561	14	24	3	no
6	6_4	F	-0.203197098107692	14	25	3	no
6	6_4	F	0.0153505274907888	14	26	3	no
6	6_4	F	-0.249381889358195	14	27	3	no
6	6_4	F	0.111524665890442	14	28	3	no
6	6_4	F	0.254764436213145	14	29	3	no
6	6_4	F	-0.163799258510993	14	30	3	no
6	6_4	F	-0.172544218653271	14	31	3	no
6	6_4	F	-0.161461814438375	14	32	3	no
6	6_4	F	-0.136345877816563	14	33	3	no
6	6_4	F	0.0819572273482754	14	34	3	no
6	6_4	F	0.138056886357389	14	35	3	no
6	6_4	F	0.326616720309415	14	36	3	no
6	6_4	F	0.0438611042215027	14	37	3	no
6	6_4	F	0.0910753713695928	14	38	3	no
6	6_4	F	-0.174383667661691	14	39	3	no
6	6_4	F	0.024866850163056	14	40	3	no
6	6_7	F	0.0442638173293385	17	-20	0	yes
6	6_7	F	-0.0593487792963627	17	-19	0	yes
6	6_7	F	0.132810757209709	17	-18	0	yes
6	6_7	F	-0.230821743016831	17	-17	0	yes
6	6_7	F	-0.187682416250583	17	-16	0	yes
6	6_7	F	-0.259743006728999	17	-15	0	yes
6	6_7	F	-0.0421923535834266	17	-14	0	yes
6	6_7	F	0.0500003975647832	17	-13	0	yes
6	6_7	F	-0.112767915729026	17	-12	0	yes
6	6_7	F	0.167877106828563	17	-11	0	yes
6	6_7	F	0.140271922742769	17	-10	0	yes
6	6_7	F	0.174117648004482	17	-9	0	yes
6	6_7	F	-0.0555927780210428	17	-8	0	yes
6	6_7	F	0.31227542404163	17	-7	0	yes
6	6_7	F	0.352771235210939	17	-6	0	yes
6	6_7	F	0.305980797334884	17	-5	0	yes
6	6_7	F	0.266485351361161	17	-4	0	yes
6	6_7	F	0.320242359596712	17	-3	0	yes
6	6_7	F	0.153487069719855	17	-2	0	yes
6	6_7	F	0.0533936542868251	17	-1	0	yes
6	6_7	F	0.475246939065121	17	0	0	yes
6	6_7	F	0.468066043896106	17	1	0	yes
6	6_7	F	0.293703889702063	17	2	0	yes
6	6_7	F	0.363539606591324	17	3	0	yes
6	6_7	F	0.203130791320539	17	4	0	yes
6	6_7	F	0.118173195528934	17	5	0	yes
6	6_7	F	0.328520971555164	17	6	0	yes
6	6_7	F	0.550909258901498	17	7	0	yes
6	6_7	F	0.332929977412068	17	8	0	yes
6	6_7	F	0.27126107199994	17	9	0	yes
6	6_7	F	0.503663388708235	17	10	0	yes
6	6_7	F	0.277356604219104	17	11	0	yes
6	6_7	F	0.107010346385786	17	12	0	yes
6	6_7	F	0.271491025582671	17	13	0	yes
6	6_7	F	0.285966218961208	17	14	0	yes
6	6_7	F	0.237196711407727	17	15	0	yes
6	6_7	F	0.28046007064668	17	16	0	yes
6	6_7	F	0.35550242078773	17	17	0	yes
6	6_7	F	0.657815195827296	17	18	0	yes
7	7_6	F	0.255543623599984	11	-7	3	no
7	7_6	F	0.320623978819068	11	-6	3	no
7	7_6	F	0.290203315097575	11	-5	3	no
7	7_6	F	0.437746518352836	11	-2	3	no
7	7_6	F	0.315199951711745	11	-1	3	no
7	7_6	F	0.105980271348856	11	0	3	no
7	7_6	F	0.238914914199704	11	1	3	no
7	7_6	F	0.257650949404775	11	4	3	no
7	7_6	F	0.305313610940764	11	5	3	no
7	7_6	F	0.425811085995215	11	6	3	no
7	7_6	F	0.0481193336734456	11	8	3	no
7	7_6	F	0.256174951560648	11	9	3	no
7	7_6	F	0.434337748581438	11	10	3	no
7	7_6	F	0.477566182544631	11	11	3	no
7	7_6	F	0.328123459976406	11	12	3	no
7	7_6	F	0.312701540185533	11	13	3	no
7	7_6	F	0.350470151726508	11	14	3	no
7	7_6	F	0.28525624787395	11	15	3	no
7	7_6	F	0.451921315100075	11	16	3	no
7	7_6	F	0.591185071749689	11	17	3	no
7	7_6	F	0.326584137641628	11	18	3	no
7	7_6	F	0.54627375379067	11	19	3	no
7	7_6	F	0.321948586980869	11	20	3	no
7	7_6	F	0.535092318754428	11	21	3	no
7	7_6	F	0.35534245518457	11	22	3	no
7	7_6	F	-0.504097057778776	11	23	3	no
7	7_6	F	-0.405182908410264	11	24	3	no
7	7_6	F	0.00579046514997823	11	25	3	no
7	7_6	F	0.2539879236581	11	26	3	no
7	7_6	F	-0.756830607592805	11	27	3	no
7	7_6	F	-0.212101337137607	11	28	3	no
7	7_6	F	-0.115046238992722	11	29	3	no
7	7_6	F	-0.496135108651602	11	30	3	no
7	7_6	F	-0.500879943447383	11	31	3	no
7	7_6	F	-0.660557505450713	11	32	3	no
7	7_6	F	-0.41356493789929	11	33	3	no
7	7_6	F	-0.436510514568517	11	34	3	no
7	7_6	F	-0.17865712150415	11	35	3	no
7	7_6	F	-0.151363477970378	11	36	3	no
7	7_6	F	-0.531523329848259	11	37	3	no
7	7_6	F	0.177530114777165	11	38	3	no
7	7_6	F	0.246002932185125	11	39	3	no
7	7_6	F	0.0468823609865812	11	40	3	no
7	7_8	F	0.272351795962408	13	-20	1	no
7	7_8	F	0.17791086554085	13	-19	1	no
7	7_8	F	0.0796540287870433	13	-18	1	no
7	7_8	F	0.31082762062178	13	-17	1	no
7	7_8	F	0.128446261058878	13	-16	1	no
7	7_8	F	0.344520517156661	13	-15	1	no
7	7_8	F	0.52447767949576	13	-14	1	no
7	7_8	F	0.379921722187044	13	-13	1	no
7	7_8	F	0.449136951735647	13	-12	1	no
7	7_8	F	0.383560673019965	13	-11	1	no
7	7_8	F	0.404422307426879	13	-10	1	no
7	7_8	F	0.438969962347492	13	-9	1	no
7	7_8	F	0.51151737774397	13	-8	1	no
7	7_8	F	0.212986935002968	13	-7	1	no
7	7_8	F	0.345512489201277	13	-6	1	no
7	7_8	F	0.362423377534752	13	-5	1	no
7	7_8	F	0.489891236894536	13	-4	1	no
7	7_8	F	0.444091190131839	13	-3	1	no
7	7_8	F	0.422661100535799	13	-2	1	no
7	7_8	F	0.502798149560984	13	-1	1	no
7	7_8	F	0.393364085735655	13	0	1	no
7	7_8	F	0.573188967713139	13	1	1	no
7	7_8	F	0.516478684725585	13	2	1	no
7	7_8	F	0.57842335793268	13	3	1	no
7	7_8	F	0.46494011046458	13	4	1	no
7	7_8	F	0.448467021156239	13	5	1	no
7	7_8	F	0.494331077418054	13	6	1	no
7	7_8	F	0.21380863008024	13	7	1	no
7	7_8	F	0.4993644385286	13	8	1	no
7	7_8	F	0.551864912528368	13	9	1	no
7	7_8	F	0.542184500165122	13	10	1	no
7	7_8	F	0.530939943221475	13	11	1	no
7	7_8	F	0.481081177410481	13	12	1	no
7	7_8	F	0.491393337110834	13	13	1	no
7	7_8	F	0.337170516202459	13	14	1	no
7	7_8	F	0.513019559550458	13	15	1	no
7	7_8	F	0.463090859242603	13	16	1	no
7	7_8	F	0.302189304597205	13	17	1	no
7	7_8	F	0.472557671530017	13	18	1	no
7	7_8	F	0.401480101305808	13	19	1	no
7	7_8	F	0.291543174070925	13	20	1	no
7	7_8	F	-0.590583760156159	13	21	1	no
7	7_8	F	0.0878285616363245	13	22	1	no
7	7_8	F	0.147194428859118	13	23	1	no
7	7_8	F	-0.348961184226183	13	24	1	no
7	7_8	F	0.219232103984604	13	25	1	no
7	7_8	F	0.565887692742763	13	26	1	no
7	7_8	F	0.343003271872527	13	27	1	no
7	7_8	F	0.402364311078741	13	28	1	no
7	7_8	F	0.228182190611508	13	29	1	no
7	7_8	F	0.131701310006582	13	30	1	no
7	7_8	F	0.420357062515167	13	31	1	no
7	7_8	F	0.101575144642017	13	32	1	no
7	7_8	F	0.46147445291736	13	33	1	no
7	7_8	F	0.481602137114701	13	34	1	no
7	7_8	F	0.372577523086693	13	35	1	no
7	7_8	F	0.0396226239890056	13	36	1	no
7	7_8	F	0.335157644259369	13	37	1	no
7	7_8	F	0.344287862752743	13	38	1	no
7	7_8	F	0.508269385267474	13	39	1	no
7	7_8	F	-0.0533592904199902	13	40	1	no
8	8_1	F	0.240210736152641	3	-20	9	no
8	8_1	F	-0.287953533829256	3	-19	9	no
8	8_1	F	0.0308736819866711	3	-18	9	no
8	8_1	F	0.0666477180445022	3	-17	9	no
8	8_1	F	0.0743028485757121	3	-16	9	no
8	8_1	F	-0.366842237515888	3	-15	9	no
8	8_1	F	-0.437093495934959	3	-14	9	no
8	8_1	F	-0.207424422579109	3	-13	9	no
8	8_1	F	-0.457616768130566	3	-12	9	no
8	8_1	F	-0.281032826101213	3	-11	9	no
8	8_1	F	-0.238968444658017	3	-10	9	no
8	8_1	F	-0.0210118838668802	3	-9	9	no
8	8_1	F	0.0486186278706448	3	-8	9	no
8	8_1	F	0.315936046409032	3	-7	9	no
8	8_1	F	-0.107346251197154	3	-6	9	no
8	8_1	F	-0.348515508216735	3	-5	9	no
8	8_1	F	-0.405332218775203	3	-4	9	no
8	8_1	F	-0.6460551970605	3	-3	9	no
8	8_1	F	-0.542526884939776	3	-2	9	no
8	8_1	F	-0.0565289479346409	3	-1	9	no
8	8_1	F	-0.294804795573317	3	0	9	no
8	8_1	F	-0.178350670887984	3	1	9	no
8	8_1	F	-0.0228513880022762	3	2	9	no
8	8_1	F	0.0320790403663332	3	3	9	no
8	8_1	F	-0.0255342465753425	3	4	9	no
8	8_1	F	-0.258548475952577	3	5	9	no
8	8_1	F	0.101764151366881	3	6	9	no
8	8_1	F	-0.187809375077092	3	7	9	no
8	8_1	F	-0.191360691144708	3	8	9	no
8	8_1	F	-0.129145925387326	3	9	9	no
8	8_1	F	0.215621887202388	3	10	9	no
8	8_1	F	0.109648094370592	3	11	9	no
8	8_1	F	-0.00222717149220493	3	12	9	no
8	8_1	F	0.158690203607993	3	13	9	no
8	8_1	F	0.269475928587968	3	14	9	no
8	8_1	F	-0.0425169451593026	3	15	9	no
8	8_1	F	-0.144778103483537	3	16	9	no
8	8_1	F	0.000431114024091561	3	17	9	no
8	8_1	F	-0.149638205499276	3	18	9	no
8	8_1	F	-0.538855132715062	3	19	9	no
8	8_1	F	-0.284479558588326	3	20	9	no
8	8_1	F	-0.155635910856291	3	21	9	no
8	8_1	F	-0.203702286164301	3	22	9	no
8	8_1	F	-0.4727207541599	3	23	9	no
8	8_1	F	-0.228134429299761	3	24	9	no
8	8_1	F	-0.347886089519253	3	25	9	no
8	8_1	F	-0.503761558644511	3	26	9	no
8	8_1	F	-0.351577907419322	3	27	9	no
8	8_1	F	-0.37783741982441	3	28	9	no
8	8_1	F	-0.109065563349653	3	29	9	no
8	8_1	F	-0.714052073793013	3	30	9	no
8	8_1	F	-0.292421579570709	3	31	9	no
8	8_1	F	-0.368298819431004	3	35	9	no
8	8_1	F	-0.660385626643295	3	36	9	no
8	8_1	F	-0.563559451297017	3	37	9	no
8	8_1	F	-0.207983740684767	3	38	9	no
8	8_1	F	0.0450985939037014	3	39	9	no
8	8_1	F	-0.25805194979649	3	40	9	no
8	8_2	F	-0.21097046715027	4	-20	8	no
8	8_2	F	-0.352584937633692	4	-19	8	no
8	8_2	F	-0.527538784635187	4	-18	8	no
8	8_2	F	-0.387672562641026	4	-17	8	no
8	8_2	F	-0.473688607718318	4	-16	8	no
8	8_2	F	-0.380608733148376	4	-15	8	no
8	8_2	F	-0.255132835304012	4	-14	8	no
8	8_2	F	-0.343290447048001	4	-13	8	no
8	8_2	F	-0.400406569649253	4	-12	8	no
8	8_2	F	-0.393755082316547	4	-11	8	no
8	8_2	F	-0.422994759098584	4	-10	8	no
8	8_2	F	-0.200809915670429	4	-9	8	no
8	8_2	F	-0.228129046097742	4	-8	8	no
8	8_2	F	-0.310910012603062	4	-7	8	no
8	8_2	F	-0.200770277897673	4	-6	8	no
8	8_2	F	-0.274665365541223	4	-5	8	no
8	8_2	F	0.0485811757861053	4	-4	8	no
8	8_2	F	-0.0808805953290937	4	-3	8	no
8	8_2	F	-0.0708024237641151	4	-2	8	no
8	8_2	F	-0.193455321059722	4	-1	8	no
8	8_2	F	-0.402343863259632	4	0	8	no
8	8_2	F	-0.119068960956901	4	1	8	no
8	8_2	F	-0.492279068869699	4	2	8	no
8	8_2	F	0.200287925139464	4	3	8	no
8	8_2	F	-0.0564756084610112	4	4	8	no
8	8_2	F	0.0766068187285411	4	5	8	no
8	8_2	F	0.256942491339994	4	6	8	no
8	8_2	F	0.231660044577963	4	7	8	no
8	8_2	F	-0.267823332684515	4	8	8	no
8	8_2	F	0.0902652788201129	4	9	8	no
8	8_2	F	0.244796990636628	4	10	8	no
8	8_2	F	0.0178295556403561	4	11	8	no
8	8_2	F	-0.342628533536967	4	12	8	no
8	8_2	F	-0.0254529226625746	4	13	8	no
8	8_2	F	-0.540180128428698	4	14	8	no
8	8_2	F	-0.422739630176775	4	15	8	no
8	8_2	F	0.119620513608964	4	16	8	no
8	8_2	F	-0.0986985317956556	4	17	8	no
8	8_2	F	0.355261986881529	4	18	8	no
8	8_2	F	-0.132743362831858	4	19	8	no
8	8_2	F	-0.0297672491194143	4	20	8	no
8	8_2	F	0.0457010069713401	4	21	8	no
8	8_2	F	-0.173579133412061	4	22	8	no
8	8_2	F	-0.327403057258831	4	23	8	no
8	8_2	F	0.0613333604817487	4	24	8	no
8	8_2	F	-0.0474374457085955	4	25	8	no
8	8_2	F	-0.0603090333138417	4	26	8	no
8	8_2	F	-0.0190468363792678	4	27	8	no
8	8_2	F	-0.263246711914084	4	28	8	no
8	8_2	F	-0.4719345284572	4	29	8	no
8	8_2	F	-0.38865749102463	4	30	8	no
8	8_2	F	-0.431344617712637	4	31	8	no
8	8_2	F	-0.458914201518758	4	32	8	no
8	8_2	F	-0.350951847704367	4	33	8	no
8	8_2	F	-0.253614341707897	4	34	8	no
8	8_2	F	-0.259355826285887	4	35	8	no
8	8_2	F	-0.326076320939335	4	36	8	no
8	8_2	F	-0.458080988930579	4	37	8	no
8	8_2	F	-0.668762096229727	4	38	8	no
8	8_2	F	-0.414678907295588	4	39	8	no
8	8_2	F	-0.499092320239943	4	40	8	no
9	9_7	F	0.0224166563322065	16	-20	2	no
9	9_7	F	0.0562150183123489	16	-19	2	no
9	9_7	F	-0.0113933965425811	16	-18	2	no
9	9_7	F	-0.0386303804962523	16	-17	2	no
9	9_7	F	-0.0224811463241178	16	-16	2	no
9	9_7	F	0.0295567109403432	16	-15	2	no
9	9_7	F	-0.238877244905917	16	-14	2	no
9	9_7	F	-0.0640178682148429	16	-13	2	no
9	9_7	F	0.212742703724014	16	-12	2	no
9	9_7	F	0.224516365971568	16	-11	2	no
9	9_7	F	0.191993854639318	16	-10	2	no
9	9_7	F	0.268826009891945	16	-9	2	no
9	9_7	F	0.3099838549543	16	-8	2	no
9	9_7	F	0.390076578245126	16	-7	2	no
9	9_7	F	0.312738631161093	16	-6	2	no
9	9_7	F	0.411443823379519	16	-5	2	no
9	9_7	F	0.486692382563759	16	-4	2	no
9	9_7	F	0.443303236661935	16	-3	2	no
9	9_7	F	0.388051668717885	16	-2	2	no
9	9_7	F	0.36066323738049	16	-1	2	no
9	9_7	F	0.163829586366334	16	0	2	no
9	9_7	F	0.260849843213437	16	1	2	no
9	9_7	F	0.218556104138826	16	2	2	no
9	9_7	F	0.400900741844049	16	3	2	no
9	9_7	F	0.295048767640809	16	4	2	no
9	9_7	F	0.340764204677561	16	5	2	no
9	9_7	F	0.329285350590745	16	6	2	no
9	9_7	F	0.29882787421754	16	7	2	no
9	9_7	F	0.0926601487278731	16	8	2	no
9	9_7	F	0.240758156021261	16	9	2	no
9	9_7	F	-0.0676230089349545	16	10	2	no
9	9_7	F	0.246960116579308	16	11	2	no
9	9_7	F	0.00647055108658441	16	12	2	no
9	9_7	F	-0.0274143182819595	16	13	2	no
9	9_7	F	0.417242489772789	16	14	2	no
9	9_7	F	0.419252979522115	16	15	2	no
9	9_7	F	0.369318958525094	16	16	2	no
9	9_7	F	0.0548593339137623	16	17	2	no
9	9_7	F	0.138728138505277	16	18	2	no
9	9_7	F	-0.00368612232896924	16	19	2	no
9	9_7	F	-0.0457564145331166	16	20	2	no
9	9_7	F	-0.164446580083229	16	21	2	no
9	9_7	F	0.323457441602158	16	22	2	no
9	9_7	F	0.0648423557406306	16	23	2	no
9	9_7	F	-0.0809274328391484	16	24	2	no
9	9_7	F	-0.243887419857283	16	25	2	no
9	9_7	F	0.321827549927906	16	26	2	no
9	9_7	F	0.0864761555314547	16	27	2	no
9	9_7	F	0.379713158200707	16	28	2	no
9	9_7	F	0.505101918537071	16	29	2	no
9	9_7	F	-0.0809815822738526	16	30	2	no
9	9_7	F	0.496497773849316	16	31	2	no
9	9_7	F	0.22490757071486	16	32	2	no
9	9_7	F	0.212449889386345	16	33	2	no
9	9_7	F	0.533679034848556	16	34	2	no
9	9_7	F	-0.127191947383002	16	36	2	no
9	9_7	F	0.374881878585556	16	37	2	no
9	9_7	F	0.428045325779037	16	38	2	no
9	9_7	F	0.336841318484192	16	39	2	no
9	9_7	F	0.5365422171166	16	40	2	no
9	9_9	F	0.21119615647814	18	-20	0	yes
9	9_9	F	0.512428117810157	18	-19	0	yes
9	9_9	F	0.308923638283629	18	-18	0	yes
9	9_9	F	0.269215872035509	18	-17	0	yes
9	9_9	F	0.429446416505677	18	-16	0	yes
9	9_9	F	0.305045168339155	18	-15	0	yes
9	9_9	F	0.465886020016672	18	-14	0	yes
9	9_9	F	0.329916397980258	18	-13	0	yes
9	9_9	F	0.322490144536543	18	-12	0	yes
9	9_9	F	0.413757064888881	18	-11	0	yes
9	9_9	F	0.183115523222747	18	-10	0	yes
9	9_9	F	0.136873479894876	18	-9	0	yes
9	9_9	F	0.258905725058222	18	-8	0	yes
9	9_9	F	0.340518938390208	18	-7	0	yes
9	9_9	F	0.608279524777851	18	-6	0	yes
9	9_9	F	0.555798693053748	18	-5	0	yes
9	9_9	F	0.479511343238392	18	-4	0	yes
9	9_9	F	0.414452302195433	18	-3	0	yes
9	9_9	F	0.340642723199998	18	-2	0	yes
9	9_9	F	0.670652617472108	18	-1	0	yes
9	9_9	F	0.47317547840207	18	0	0	yes
9	9_9	F	0.0735150322369538	18	1	0	yes
9	9_9	F	-0.000783105914594704	18	2	0	yes
9	9_9	F	-0.34411349517618	18	3	0	yes
9	9_9	F	0.531703427412879	18	4	0	yes
9	9_9	F	0.217403188176609	18	5	0	yes
9	9_9	F	0.126580941271136	18	6	0	yes
9	9_9	F	-0.20144183863836	18	7	0	yes
9	9_9	F	0.107502478605442	18	8	0	yes
9	9_9	F	0.121380274296425	18	9	0	yes
9	9_9	F	-0.343727232988489	18	10	0	yes
9	9_9	F	-0.0959663755956416	18	11	0	yes
9	9_9	F	0.13082808994412	18	12	0	yes
9	9_9	F	0.218581105268141	18	13	0	yes
9	9_9	F	0.133838671918813	18	14	0	yes
9	9_9	F	-0.543370254997226	18	15	0	yes
9	9_9	F	0.0673228282301563	18	16	0	yes
9	9_9	F	0.261862153255547	18	17	0	yes
9	9_9	F	-0.171211611944523	18	18	0	yes
9	9_9	F	-0.398197998661015	18	19	0	yes
9	9_9	F	-0.0051200748266384	18	20	0	yes
9	9_9	F	-0.0593481752523588	18	21	0	yes
9	9_9	F	-0.405126174787666	18	22	0	yes
9	9_9	F	-0.183339225083742	18	23	0	yes
10	10_4	F	0.166358487930164	3	-20	1	no
10	10_4	F	-0.000494949243334164	3	-19	1	no
10	10_4	F	-0.0501903192740515	3	-18	1	no
10	10_4	F	0.106990383792964	3	-17	1	no
10	10_4	F	0.225924280235351	3	-16	1	no
10	10_4	F	0.312214934453655	3	-15	1	no
10	10_4	F	0.217985725381352	3	-14	1	no
10	10_4	F	0.40714631280669	3	-13	1	no
10	10_4	F	0.343954208088952	3	-12	1	no
10	10_4	F	0.454705159127078	3	-11	1	no
10	10_4	F	0.24861206987077	3	-10	1	no
10	10_4	F	0.440469091381291	3	-9	1	no
10	10_4	F	0.320054465921334	3	-8	1	no
10	10_4	F	0.540910727693416	3	-7	1	no
10	10_4	F	0.68292553848325	3	-6	1	no
10	10_4	F	0.0680625315463816	3	-5	1	no
10	10_4	F	0.21432668233986	3	-4	1	no
10	10_4	F	0.329561522676379	3	-3	1	no
10	10_4	F	0.456594268292856	3	-2	1	no
10	10_4	F	0.707242762531026	3	-1	1	no
10	10_4	F	0.54098609884342	3	0	1	no
10	10_4	F	0.45614240255064	3	1	1	no
10	10_4	F	0.544942271896611	3	2	1	no
10	10_4	F	0.325935145027642	3	3	1	no
10	10_4	F	0.531018573239373	3	4	1	no
10	10_4	F	0.597525530424901	3	5	1	no
10	10_4	F	0.436658406298218	3	6	1	no
10	10_4	F	0.492493365255257	3	7	1	no
10	10_4	F	0.410674596301296	3	8	1	no
10	10_4	F	0.528024554384885	3	9	1	no
10	10_4	F	0.580321956957362	3	10	1	no
10	10_4	F	0.5297919938157	3	11	1	no
10	10_4	F	0.389343332016242	3	12	1	no
10	10_4	F	0.496963980318601	3	13	1	no
10	10_4	F	0.45186182872605	3	14	1	no
10	10_4	F	0.416105686451495	3	15	1	no
10	10_4	F	0.479123794737273	3	16	1	no
10	10_4	F	0.346278783057398	3	17	1	no
10	10_4	F	0.518760720364886	3	18	1	no
10	10_4	F	0.342027239218402	3	19	1	no
10	10_4	F	-0.195801666972281	3	20	1	no
10	10_4	F	0.480582300385384	3	21	1	no
10	10_4	F	0.313449629708231	3	22	1	no
10	10_4	F	0.0661315574764603	3	23	1	no
10	10_4	F	0.460774777572739	3	24	1	no
10	10_4	F	0.212155990722808	3	25	1	no
10	10_4	F	0.162348205245159	3	26	1	no
10	10_4	F	-0.136406322460421	3	27	1	no
10	10_4	F	0.535933616798255	3	28	1	no
10	10_4	F	0.45707727125313	3	29	1	no
10	10_4	F	0.348569945247703	3	30	1	no
10	10_4	F	0.0824486618823845	3	31	1	no
10	10_4	F	0.0793041544881291	3	32	1	no
10	10_4	F	0.42238692832477	3	33	1	no
10	10_4	F	0.527053414613245	3	34	1	no
10	10_4	F	-0.421588210907172	3	35	1	no
10	10_4	F	0.241137713911088	3	36	1	no
10	10_4	F	0.351820538834404	3	37	1	no
10	10_4	F	0.305958059024071	3	38	1	no
10	10_4	F	0.275153195386993	3	39	1	no
10	10_4	F	0.550252154525554	3	40	1	no
10	10_5	F	0.581916397781242	4	-17	0	yes
10	10_5	F	0.296329962194107	4	-16	0	yes
10	10_5	F	0.356314341386722	4	-15	0	yes
10	10_5	F	0.279016495315335	4	-14	0	yes
10	10_5	F	0.448945677589693	4	-13	0	yes
10	10_5	F	0.525944619548	4	-9	0	yes
10	10_5	F	0.497611495394963	4	-8	0	yes
10	10_5	F	0.436669680249802	4	-7	0	yes
10	10_5	F	0.517193713396373	4	-6	0	yes
10	10_5	F	0.496385021858335	4	-5	0	yes
10	10_5	F	0.422095941879862	4	-4	0	yes
10	10_5	F	0.376475393975878	4	-3	0	yes
10	10_5	F	0.432151802135718	4	-2	0	yes
10	10_5	F	0.519506137798907	4	-1	0	yes
10	10_5	F	0.405066194099864	4	1	0	yes
10	10_5	F	0.355462478214036	4	2	0	yes
10	10_5	F	0.441284176547751	4	3	0	yes
10	10_5	F	0.459164039954348	4	4	0	yes
10	10_5	F	0.428825395206107	4	5	0	yes
10	10_5	F	0.198963300472623	4	9	0	yes
10	10_5	F	0.351399201730328	4	10	0	yes
10	10_5	F	0.417344185628204	4	11	0	yes
10	10_5	F	0.428328240520928	4	12	0	yes
10	10_5	F	0.404528982966758	4	13	0	yes
10	10_5	F	0.465697203256896	4	14	0	yes
10	10_5	F	0.284157343427043	4	15	0	yes
10	10_5	F	0.154819385237198	4	16	0	yes
10	10_5	F	0.56770288442627	4	17	0	yes
11	11_4	F	-0.01272197993447	3	-20	7	no
11	11_4	F	-0.056819856613073	3	-19	7	no
11	11_4	F	0.150116771628671	3	-18	7	no
11	11_4	F	0.274079915159084	3	-17	7	no
11	11_4	F	0.262162952766792	3	-16	7	no
11	11_4	F	0.295370937358307	3	-15	7	no
11	11_4	F	0.196141493012713	3	-14	7	no
11	11_4	F	0.160255736095774	3	-13	7	no
11	11_4	F	0.0443181035553095	3	-12	7	no
11	11_4	F	0.349191830608916	3	-11	7	no
11	11_4	F	0.10501840121938	3	-10	7	no
11	11_4	F	0.179732390524413	3	-9	7	no
11	11_4	F	0.304624923336193	3	-8	7	no
11	11_4	F	0.299659379732618	3	-7	7	no
11	11_4	F	0.271256173776833	3	-3	7	no
11	11_4	F	0.399663677130045	3	-2	7	no
11	11_4	F	0.403731106845332	3	-1	7	no
11	11_4	F	0.35346466901027	3	0	7	no
11	11_4	F	0.338942239358692	3	1	7	no
11	11_4	F	0.309303528258981	3	2	7	no
11	11_4	F	0.237995028039544	3	3	7	no
11	11_4	F	0.2461418473492	3	4	7	no
11	11_4	F	0.354406009198311	3	5	7	no
11	11_4	F	0.2201423731658	3	6	7	no
11	11_4	F	0.298406713828113	3	7	7	no
11	11_4	F	0.452888647791525	3	8	7	no
11	11_4	F	0.392961202974347	3	9	7	no
11	11_4	F	0.376390303029049	3	10	7	no
11	11_4	F	0.409587908966316	3	11	7	no
11	11_4	F	0.423632452366318	3	12	7	no
11	11_4	F	0.180990888337106	3	13	7	no
11	11_4	F	0.368363894295678	3	14	7	no
11	11_4	F	0.409817810374076	3	15	7	no
11	11_4	F	0.31694401634146	3	16	7	no
11	11_4	F	0.572299897661453	3	17	7	no
11	11_4	F	0.372612845641705	3	18	7	no
11	11_4	F	0.41474507240275	3	19	7	no
11	11_4	F	0.272823759106195	3	20	7	no
11	11_4	F	0.342446668367945	3	21	7	no
11	11_4	F	0.191534550442947	3	22	7	no
11	11_4	F	0.3404309987604	3	23	7	no
11	11_4	F	0.311894516997559	3	24	7	no
11	11_4	F	0.215724608566281	3	25	7	no
11	11_4	F	0.389688009379736	3	26	7	no
11	11_4	F	0.249661508989967	3	27	7	no
11	11_4	F	0.465433796707525	3	28	7	no
11	11_4	F	0.0961311399410363	3	29	7	no
11	11_4	F	0.514708830872945	3	30	7	no
11	11_4	F	0.374664534864511	3	31	7	no
11	11_4	F	0.460621956794022	3	32	7	no
11	11_4	F	0.158677514367891	3	33	7	no
11	11_4	F	0.366425140468881	3	34	7	no
11	11_4	F	0.516288966879101	3	35	7	no
11	11_4	F	0.45129825264582	3	36	7	no
11	11_4	F	0.416137452760354	3	37	7	no
11	11_4	F	0.117317495537869	3	38	7	no
11	11_4	F	0.582331141710612	3	39	7	no
11	11_4	F	0.248687367678193	3	40	7	no
11	11_6	F	0.0891855876810712	5	-20	5	no
11	11_6	F	0.246740062208526	5	-19	5	no
11	11_6	F	0.365327718618492	5	-18	5	no
11	11_6	F	0.291357018763843	5	-17	5	no
11	11_6	F	0.205649761191083	5	-16	5	no
11	11_6	F	0.177020745729367	5	-15	5	no
11	11_6	F	0.396800669196691	5	-14	5	no
11	11_6	F	0.397359846965023	5	-13	5	no
11	11_6	F	0.267624732117143	5	-12	5	no
11	11_6	F	0.394283576350555	5	-11	5	no
11	11_6	F	0.329555862582859	5	-10	5	no
11	11_6	F	0.263618262760638	5	-9	5	no
11	11_6	F	0.31896158501894	5	-8	5	no
11	11_6	F	0.309036785219236	5	-7	5	no
11	11_6	F	0.358142277760532	5	-6	5	no
11	11_6	F	0.190574012166854	5	-5	5	no
11	11_6	F	0.447038277045273	5	-4	5	no
11	11_6	F	0.372567641243257	5	-3	5	no
11	11_6	F	0.404101204822017	5	-2	5	no
11	11_6	F	0.0234288565416405	5	-1	5	no
11	11_6	F	0.325037248760909	5	0	5	no
11	11_6	F	0.30907662423033	5	1	5	no
11	11_6	F	-0.133332459150922	5	2	5	no
11	11_6	F	-0.168777798007647	5	3	5	no
11	11_6	F	-0.296426998014557	5	4	5	no
11	11_6	F	0.00938284410330883	5	5	5	no
11	11_6	F	0.400234687040075	5	6	5	no
11	11_6	F	0.275471334111473	5	7	5	no
11	11_6	F	0.120972913201328	5	8	5	no
11	11_6	F	0.378913053062247	5	9	5	no
11	11_6	F	0.495391596162027	5	10	5	no
11	11_6	F	0.226371229129132	5	11	5	no
11	11_6	F	0.387567460228351	5	12	5	no
11	11_6	F	0.128504093088838	5	13	5	no
11	11_6	F	0.342766528421566	5	14	5	no
11	11_6	F	0.513798425843968	5	15	5	no
11	11_6	F	0.298579686354342	5	16	5	no
11	11_6	F	0.165378645981295	5	17	5	no
11	11_6	F	0.382006815821677	5	18	5	no
11	11_6	F	0.483445087963873	5	19	5	no
11	11_6	F	0.443140659124803	5	20	5	no
11	11_6	F	0.28342000712749	5	21	5	no
11	11_6	F	0.454886844948091	5	22	5	no
11	11_6	F	0.283604856916224	5	23	5	no
11	11_6	F	0.339260479057518	5	24	5	no
11	11_6	F	0.0724836937752901	5	25	5	no
11	11_6	F	0.358298536313492	5	26	5	no
11	11_6	F	0.27868129631828	5	27	5	no
11	11_6	F	0.244296296026739	5	28	5	no
11	11_6	F	0.322416729940454	5	29	5	no
11	11_6	F	-0.0120683297127234	5	30	5	no
11	11_6	F	0.210909971570888	5	31	5	no
11	11_6	F	0.273994363310274	5	32	5	no
11	11_6	F	0.353164018464206	5	33	5	no
11	11_6	F	0.314195853117802	5	34	5	no
11	11_6	F	0.421909874688179	5	35	5	no
11	11_6	F	0.233103774465702	5	36	5	no
11	11_6	F	0.451099737733896	5	37	5	no
11	11_6	F	0.298404403223166	5	38	5	no
11	11_6	F	0.412846445829816	5	39	5	no
11	11_6	F	0.440656231986875	5	40	5	no
12	12_4	F	-0.0672237340827596	6	-20	9	no
12	12_4	F	-0.312100695511557	6	-19	9	no
12	12_4	F	-0.343638776618206	6	-18	9	no
12	12_4	F	-0.287382754160235	6	-17	9	no
12	12_4	F	-0.159797321420151	6	-16	9	no
12	12_4	F	-0.0410883395693336	6	-15	9	no
12	12_4	F	-0.145228287434044	6	-14	9	no
12	12_4	F	-0.119722264165767	6	-13	9	no
12	12_4	F	-0.243266363899408	6	-12	9	no
12	12_4	F	-0.247740033800623	6	-11	9	no
12	12_4	F	-0.253638170443783	6	-10	9	no
12	12_4	F	-0.289252336448598	6	-9	9	no
12	12_4	F	-0.191245743176281	6	-8	9	no
12	12_4	F	-0.0744037879428156	6	-4	9	no
12	12_4	F	-0.234365593570686	6	-3	9	no
12	12_4	F	-0.145884147402479	6	-2	9	no
12	12_4	F	0.00610987952281003	6	-1	9	no
12	12_4	F	-0.0383785671171549	6	0	9	no
12	12_4	F	-0.147685705413922	6	1	9	no
12	12_4	F	-0.3344899256231	6	2	9	no
12	12_4	F	-0.128415440087435	6	3	9	no
12	12_4	F	0.0353560068509909	6	4	9	no
12	12_4	F	0.238927870522365	6	5	9	no
12	12_4	F	0.0813239581546904	6	6	9	no
12	12_4	F	0.0326087581311133	6	7	9	no
12	12_4	F	-0.138274373874333	6	8	9	no
12	12_4	F	0.118100593413225	6	9	9	no
12	12_4	F	-0.323638432178508	6	10	9	no
12	12_4	F	-0.183572192749698	6	11	9	no
12	12_4	F	-0.00690253498831824	6	12	9	no
12	12_4	F	0.3047923548349	6	13	9	no
12	12_4	F	-0.134018477800348	6	14	9	no
12	12_4	F	-0.528858007396615	6	15	9	no
12	12_4	F	-0.113864315623104	6	16	9	no
12	12_4	F	-0.337944424220362	6	17	9	no
12	12_4	F	-0.501696655355631	6	18	9	no
12	12_4	F	-0.580907322714609	6	19	9	no
12	12_4	F	-0.0833707015211127	6	20	9	no
12	12_4	F	-0.0754703177845682	6	21	9	no
12	12_4	F	-0.233360945950059	6	22	9	no
12	12_4	F	0.0468183408392983	6	23	9	no
12	12_4	F	-0.201339388095919	6	24	9	no
12	12_4	F	0.0775608351491358	6	25	9	no
12	12_4	F	-0.0599816667330915	6	26	9	no
12	12_4	F	0.112880681748211	6	27	9	no
12	12_4	F	-0.324405870785195	6	28	9	no
12	12_4	F	-0.126963093967795	6	29	9	no
12	12_4	F	-0.168427442469039	6	30	9	no
12	12_4	F	-0.313462131984966	6	31	9	no
12	12_4	F	0.0240222207221286	6	32	9	no
12	12_4	F	0.225268363788161	6	33	9	no
12	12_4	F	-0.061365723316295	6	34	9	no
12	12_4	F	0.236495853104033	6	35	9	no
12	12_4	F	0.368037323213214	6	36	9	no
12	12_4	F	0.036007610849487	6	37	9	no
12	12_4	F	-0.0822489815625826	6	38	9	no
12	12_4	F	-0.093334782994939	6	39	9	no
12	12_4	F	-0.109993359351845	6	40	9	no
12	12_6	F	0.0203963785600858	8	-20	7	no
12	12_6	F	-0.163842501637197	8	-19	7	no
12	12_6	F	-0.27906976744186	8	-18	7	no
12	12_6	F	0.157126782489169	8	-17	7	no
12	12_6	F	0.0620418638698147	8	-16	7	no
12	12_6	F	0.191289740747784	8	-15	7	no
12	12_6	F	0.000669512593743909	8	-14	7	no
12	12_6	F	0.0580212802069845	8	-13	7	no
12	12_6	F	0.0528758173107261	8	-12	7	no
12	12_6	F	0.106482532859359	8	-11	7	no
12	12_6	F	-0.106022867670037	8	-10	7	no
12	12_6	F	0.0872294487436974	8	-9	7	no
12	12_6	F	0.0102697572530327	8	-8	7	no
12	12_6	F	0.0978352229216085	8	-7	7	no
12	12_6	F	0.251317431972391	8	-6	7	no
12	12_6	F	-0.0279894440084908	8	-5	7	no
12	12_6	F	0.00523072117922511	8	-4	7	no
12	12_6	F	0.176900317305737	8	-3	7	no
12	12_6	F	0.308160804158246	8	-2	7	no
12	12_6	F	0.0955864258528468	8	-1	7	no
12	12_6	F	0.168456002086579	8	0	7	no
12	12_6	F	-0.426172662269323	8	1	7	no
12	12_6	F	-0.145774280639161	8	2	7	no
12	12_6	F	0.113926866965792	8	3	7	no
12	12_6	F	0.0785475932396543	8	4	7	no
12	12_6	F	0.12998511962037	8	5	7	no
12	12_6	F	0.305244395928653	8	6	7	no
12	12_6	F	0.0179927595350503	8	7	7	no
12	12_6	F	0.121462818885037	8	8	7	no
12	12_6	F	-0.0121078862503665	8	9	7	no
12	12_6	F	0.117787606035042	8	10	7	no
12	12_6	F	0.113474395953155	8	11	7	no
12	12_6	F	0.290488769262425	8	12	7	no
12	12_6	F	0.218797786641023	8	13	7	no
12	12_6	F	0.215432117451188	8	14	7	no
12	12_6	F	-0.365294957299517	8	15	7	no
12	12_6	F	-0.200499772758584	8	16	7	no
12	12_6	F	0.0720255215889904	8	17	7	no
12	12_6	F	0.23261010596122	8	18	7	no
12	12_6	F	0.0349529675321974	8	19	7	no
12	12_6	F	0.215081226322835	8	20	7	no
12	12_6	F	-0.0103322385577154	8	21	7	no
12	12_6	F	0.184350804187113	8	22	7	no
12	12_6	F	-0.0490039203925522	8	23	7	no
12	12_6	F	-0.562955052907485	8	24	7	no
12	12_6	F	-0.187283544978244	8	25	7	no
12	12_6	F	0.247236999524547	8	26	7	no
12	12_6	F	0.638944795212886	8	27	7	no
12	12_6	F	0.000851377003859065	8	28	7	no
12	12_6	F	-0.0736413125265555	8	29	7	no
12	12_6	F	0.0457623897416405	8	30	7	no
12	12_6	F	-0.114982765483343	8	31	7	no
12	12_6	F	-0.18069844224174	8	32	7	no
12	12_6	F	-0.1965400688086	8	33	7	no
12	12_6	F	-0.160766482624229	8	34	7	no
12	12_6	F	0.246072246692013	8	35	7	no
12	12_6	F	0.0913629404123683	8	36	7	no
12	12_6	F	-0.00977869006640769	8	37	7	no
12	12_6	F	0.117809791184246	8	38	7	no
12	12_6	F	0.0549434192356665	8	39	7	no
12	12_6	F	0.37995922847734	8	40	7	no
12	12_7	F	-0.271992132611537	9	-20	6	no
12	12_7	F	-0.555365918147567	9	-19	6	no
12	12_7	F	-0.366950010499764	9	-18	6	no
12	12_7	F	-0.280626757785567	9	-17	6	no
12	12_7	F	-0.246439592104529	9	-16	6	no
12	12_7	F	-0.520953527231384	9	-15	6	no
12	12_7	F	-0.465734998387331	9	-14	6	no
12	12_7	F	-0.379427846440387	9	-13	6	no
12	12_7	F	-0.595163678236552	9	-12	6	no
12	12_7	F	-0.543979700892221	9	-11	6	no
12	12_7	F	-0.531228063751922	9	-10	6	no
12	12_7	F	-0.648138884802119	9	-9	6	no
12	12_7	F	-0.489583333333333	9	-8	6	no
12	12_7	F	-0.472934715506733	9	-7	6	no
12	12_7	F	-0.570259995027524	9	-6	6	no
12	12_7	F	-0.291569562521995	9	-5	6	no
12	12_7	F	-0.222285945499006	9	-4	6	no
12	12_7	F	-0.0772666456968391	9	-3	6	no
12	12_7	F	-0.0652850656116441	9	-2	6	no
12	12_7	F	-0.357481673134972	9	-1	6	no
12	12_7	F	0.119633366048146	9	0	6	no
12	12_7	F	0.0245113727838558	9	1	6	no
12	12_7	F	-0.0736245914706773	9	2	6	no
12	12_7	F	-0.467821571556876	9	3	6	no
12	12_7	F	-0.23094349432715	9	4	6	no
12	12_7	F	-0.126664100120544	9	5	6	no
12	12_7	F	-0.155956642827193	9	6	6	no
12	12_7	F	-0.380359929625496	9	7	6	no
12	12_7	F	-0.25883247464449	9	8	6	no
12	12_7	F	-0.27210943836554	9	9	6	no
12	12_7	F	0.0402040382571732	9	10	6	no
12	12_7	F	-0.491465008673989	9	11	6	no
12	12_7	F	-0.244906112664802	9	12	6	no
12	12_7	F	-0.172481558385494	9	13	6	no
12	12_7	F	-0.581462464241298	9	14	6	no
12	12_7	F	-0.482200117144991	9	15	6	no
12	12_7	F	-0.460018261773071	9	16	6	no
12	12_7	F	-0.19519299994462	9	17	6	no
12	12_7	F	-0.394907699317059	9	18	6	no
12	12_7	F	-0.658908355302442	9	19	6	no
12	12_7	F	-0.520424693348268	9	20	6	no
12	12_7	F	-0.447857831995662	9	21	6	no
12	12_7	F	-0.537495804153673	9	22	6	no
12	12_7	F	-0.755098240059596	9	23	6	no
12	12_7	F	-0.610710633344823	9	24	6	no
12	12_7	F	-0.373862858260785	9	25	6	no
12	12_7	F	-0.488368894617407	9	26	6	no
12	12_7	F	-0.619167915697463	9	27	6	no
12	12_7	F	-0.434543143623782	9	28	6	no
12	12_7	F	-0.605159320454866	9	29	6	no
12	12_7	F	-0.580971138271241	9	30	6	no
12	12_7	F	-0.235398412712061	9	31	6	no
12	12_7	F	-0.4182740168967	9	32	6	no
12	12_7	F	-0.464086589668981	9	33	6	no
12	12_7	F	-0.332574629570586	9	34	6	no
12	12_7	F	-0.324882410193214	9	35	6	no
12	12_7	F	-0.664736245300634	9	36	6	no
12	12_7	F	-0.32778667094877	9	37	6	no
12	12_7	F	-0.339327471959847	9	38	6	no
12	12_7	F	-0.279028226630889	9	39	6	no
12	12_7	F	-0.643585409592464	9	40	6	no
12	12_9	F	-0.188455868476199	11	-20	4	no
12	12_9	F	-0.194108915025755	11	-19	4	no
12	12_9	F	-0.271582597548359	11	-15	4	no
12	12_9	F	-0.404055198840919	11	-14	4	no
12	12_9	F	-0.239266731780648	11	-13	4	no
12	12_9	F	-0.23471254780824	11	-12	4	no
12	12_9	F	-0.251386322548967	11	-11	4	no
12	12_9	F	-0.180042860161178	11	-10	4	no
12	12_9	F	-0.355354358458671	11	-9	4	no
12	12_9	F	-0.260166091288891	11	-8	4	no
12	12_9	F	-0.323899901765699	11	-7	4	no
12	12_9	F	-0.223285849220271	11	-6	4	no
12	12_9	F	-0.12377192119361	11	-5	4	no
12	12_9	F	-0.343756251395881	11	-4	4	no
12	12_9	F	-0.274291331018211	11	0	4	no
12	12_9	F	-0.277952161503454	11	1	4	no
12	12_9	F	-0.0492833300608679	11	2	4	no
12	12_9	F	-0.180758031507827	11	3	4	no
12	12_9	F	-0.0427387427310421	11	4	4	no
12	12_9	F	0.16995581569762	11	5	4	no
12	12_9	F	0.111638355334562	11	6	4	no
12	12_9	F	-0.125029101755657	11	7	4	no
12	12_9	F	-0.124507944938921	11	8	4	no
12	12_9	F	-0.03788822437616	11	9	4	no
12	12_9	F	-0.306637194771657	11	10	4	no
12	12_9	F	-0.0881887208785525	11	11	4	no
12	12_9	F	-0.111468900765523	11	12	4	no
12	12_9	F	0.0542099246654923	11	13	4	no
12	12_9	F	-0.262159503990796	11	14	4	no
12	12_9	F	-0.234051931558097	11	15	4	no
12	12_9	F	0.0811197152315285	11	16	4	no
12	12_9	F	0.177262040550292	11	17	4	no
12	12_9	F	0.150011846858209	11	18	4	no
12	12_9	F	0.205623401723396	11	19	4	no
12	12_9	F	-0.359024245176117	11	20	4	no
12	12_9	F	-0.765200049221055	11	21	4	no
12	12_9	F	-0.190958757826952	11	22	4	no
12	12_9	F	-0.654391387033153	11	23	4	no
12	12_9	F	-0.531995683853648	11	24	4	no
12	12_9	F	-0.245687862428557	11	25	4	no
12	12_9	F	-0.127752797058871	11	26	4	no
12	12_9	F	-0.477380849407491	11	27	4	no
12	12_9	F	-0.263771281744932	11	28	4	no
12	12_9	F	-0.386805981228525	11	29	4	no
12	12_9	F	-0.77184670364667	11	30	4	no
12	12_9	F	0.0343433027291851	11	31	4	no
12	12_9	F	-0.161625371351818	11	32	4	no
12	12_9	F	-0.16827433875407	11	33	4	no
12	12_9	F	-0.274840489238921	11	34	4	no
12	12_9	F	-0.19907881768592	11	35	4	no
12	12_9	F	-0.35073263937025	11	36	4	no
12	12_9	F	-0.0097268729894854	11	37	4	no
12	12_9	F	-0.255862927156121	11	38	4	no
12	12_9	F	-0.373870247951119	11	39	4	no
12	12_9	F	-0.175558999335842	11	40	4	no
12	12_11	F	-0.378526029466061	13	-20	2	no
12	12_11	F	-0.172306296585981	13	-19	2	no
12	12_11	F	-0.358996480968329	13	-18	2	no
12	12_11	F	-0.361002285454519	13	-17	2	no
12	12_11	F	-0.351927897178817	13	-16	2	no
12	12_11	F	-0.213413035158809	13	-15	2	no
12	12_11	F	-0.180089318080932	13	-14	2	no
12	12_11	F	-0.190011244930305	13	-13	2	no
12	12_11	F	-0.0968682982212691	13	-12	2	no
12	12_11	F	-0.585604256600224	13	-11	2	no
12	12_11	F	-0.0434364377593309	13	-10	2	no
12	12_11	F	-0.278136428812023	13	-9	2	no
12	12_11	F	0.148921433971749	13	-8	2	no
12	12_11	F	-0.239908647524259	13	-7	2	no
12	12_11	F	0.0447612694839058	13	-6	2	no
12	12_11	F	-0.122275318040026	13	-5	2	no
12	12_11	F	-0.0311111111111111	13	-4	2	no
12	12_11	F	0.173616315352762	13	-3	2	no
12	12_11	F	-0.0404776496791682	13	-2	2	no
12	12_11	F	-0.102020062715139	13	-1	2	no
12	12_11	F	0.0703608704339675	13	0	2	no
12	12_11	F	0.513176271389625	13	1	2	no
12	12_11	F	0.146205303960559	13	2	2	no
12	12_11	F	-0.000363149173218641	13	3	2	no
12	12_11	F	-0.108838162335885	13	4	2	no
12	12_11	F	0.0226003338989604	13	5	2	no
12	12_11	F	-0.370586683258524	13	6	2	no
12	12_11	F	-0.0269893387232492	13	7	2	no
12	12_11	F	-0.233172111181412	13	8	2	no
12	12_11	F	-0.219224999383422	13	9	2	no
12	12_11	F	-0.0539660059242333	13	10	2	no
12	12_12	F	-0.286398603358284	14	-20	1	no
12	12_12	F	-0.265469691979552	14	-19	1	no
12	12_12	F	-0.389609202332589	14	-18	1	no
12	12_12	F	0.0448288921759884	14	-17	1	no
12	12_12	F	-0.298154762558934	14	-16	1	no
12	12_12	F	-0.0366984866842101	14	-15	1	no
12	12_12	F	0.00946713551528265	14	-14	1	no
12	12_12	F	-0.499218104490463	14	-13	1	no
12	12_12	F	-0.43715082053269	14	-12	1	no
12	12_12	F	-0.284535486434481	14	-11	1	no
12	12_12	F	-0.0978074511365677	14	-10	1	no
12	12_12	F	-0.0900595301220659	14	-9	1	no
12	12_12	F	-0.517755460475327	14	-8	1	no
12	12_12	F	-0.492366323893416	14	-7	1	no
12	12_12	F	-0.39036122516533	14	-6	1	no
12	12_12	F	-0.0839270757592593	14	-5	1	no
12	12_12	F	-0.0148862379008638	14	-4	1	no
12	12_12	F	-0.326439288816124	14	-3	1	no
12	12_12	F	-0.0705004549590537	14	-2	1	no
12	12_12	F	0.0269100593685846	14	-1	1	no
12	12_12	F	0.24432995215594	14	0	1	no
12	12_12	F	-0.0173061568345572	14	1	1	no
12	12_12	F	-0.008331014787945	14	2	1	no
12	12_12	F	-0.177181847298655	14	3	1	no
12	12_12	F	-0.063383490473199	14	4	1	no
12	12_12	F	-0.331884337769585	14	5	1	no
12	12_12	F	0.100923037398135	14	6	1	no
12	12_12	F	-0.145382855091345	14	7	1	no
12	12_12	F	-0.268261218228095	14	8	1	no
12	12_12	F	-0.507499381189058	14	9	1	no
12	12_12	F	-0.0958707772952804	14	10	1	no
12	12_12	F	-0.40233560341087	14	11	1	no
12	12_12	F	-0.340604192918958	14	12	1	no
12	12_12	F	-0.513174027273865	14	13	1	no
12	12_12	F	-0.381505709291215	14	14	1	no
12	12_12	F	-0.127622836361726	14	15	1	no
12	12_12	F	-0.421280910268687	14	16	1	no
12	12_12	F	-0.300770345109547	14	17	1	no
12	12_12	F	-0.269345505834576	14	18	1	no
12	12_12	F	-0.287327587898659	14	19	1	no
12	12_12	F	-0.10686939972308	14	20	1	no
12	12_12	F	-0.192076860592459	14	21	1	no
12	12_12	F	-0.429282694898146	14	22	1	no
12	12_12	F	-0.574007804128505	14	23	1	no
12	12_12	F	-0.5628833603219	14	24	1	no
12	12_12	F	-0.35434983252867	14	25	1	no
12	12_12	F	-0.335600412324377	14	26	1	no
12	12_12	F	-0.178452764925359	14	27	1	no
12	12_12	F	-0.0318006274396115	14	28	1	no
12	12_12	F	0.0769933777262498	14	29	1	no
12	12_12	F	-0.0998906030551714	14	30	1	no
12	12_12	F	0.251190912337487	14	31	1	no
12	12_12	F	0.362950694862675	14	32	1	no
12	12_12	F	0.158197291895897	14	33	1	no
12	12_12	F	0.0575893695878666	14	34	1	no
12	12_12	F	0.0227430189780075	14	35	1	no
12	12_12	F	0.0243574810669452	14	36	1	no
12	12_12	F	0.290730459506878	14	37	1	no
12	12_12	F	-0.242428933267806	14	38	1	no
12	12_12	F	-0.0316872451407686	14	39	1	no
12	12_12	F	0.223536866799544	14	40	1	no
13	13_5	F	0.0723087436536727	3	-20	3	no
13	13_5	F	0.0848545096656911	3	-19	3	no
13	13_5	F	0.376956609645165	3	-18	3	no
13	13_5	F	0.124803819290046	3	-17	3	no
13	13_5	F	0.32563304925948	3	-16	3	no
13	13_5	F	0.38147995845616	3	-15	3	no
13	13_5	F	0.215560009630125	3	-14	3	no
13	13_5	F	0.49876870508411	3	-10	3	no
13	13_5	F	0.411545514683101	3	-9	3	no
13	13_5	F	0.470831259131799	3	-8	3	no
13	13_5	F	0.371737340164803	3	-7	3	no
13	13_5	F	0.368170572615871	3	-6	3	no
13	13_5	F	0.596032744368694	3	-5	3	no
13	13_5	F	0.53761049190691	3	-4	3	no
13	13_5	F	0.292975294626565	3	-3	3	no
13	13_5	F	0.348139992135273	3	-2	3	no
13	13_5	F	0.329593495934959	3	-1	3	no
13	13_5	F	0.360953542482982	3	0	3	no
13	13_5	F	0.350717593352819	3	1	3	no
13	13_5	F	0.390476772049336	3	2	3	no
13	13_5	F	0.246897610308908	3	3	3	no
13	13_5	F	0.289391547020159	3	4	3	no
13	13_5	F	0.449662815535088	3	5	3	no
13	13_5	F	0.437478021921379	3	6	3	no
13	13_5	F	0.306332674984344	3	7	3	no
13	13_5	F	0.405785820409168	3	8	3	no
13	13_5	F	0.58453213164635	3	9	3	no
13	13_5	F	0.335764340400481	3	10	3	no
13	13_5	F	0.483173999992557	3	11	3	no
13	13_5	F	0.587532404123315	3	12	3	no
13	13_5	F	0.332637887480952	3	13	3	no
13	13_5	F	0.34857869585693	3	14	3	no
13	13_5	F	0.255659428674764	3	15	3	no
13	13_5	F	0.496093156468292	3	16	3	no
13	13_5	F	0.475866893006209	3	17	3	no
13	13_5	F	0.377514589277777	3	18	3	no
13	13_5	F	0.501526955437831	3	19	3	no
13	13_5	F	0.585065781516671	3	20	3	no
13	13_5	F	0.50771735927615	3	21	3	no
13	13_5	F	0.263947790799259	3	22	3	no
13	13_5	F	0.282124331703982	3	23	3	no
13	13_5	F	0.480378998197144	3	24	3	no
13	13_5	F	0.292181898002488	3	25	3	no
13	13_5	F	0.344785054601245	3	26	3	no
13	13_5	F	0.31488201977373	3	27	3	no
13	13_5	F	0.417531295869374	3	28	3	no
13	13_5	F	0.645526474585639	3	29	3	no
13	13_5	F	0.428777163278426	3	30	3	no
13	13_5	F	0.446126000737216	3	31	3	no
13	13_5	F	0.536731107726408	3	32	3	no
13	13_5	F	0.60890533907124	3	33	3	no
13	13_5	F	0.613310129584478	3	34	3	no
13	13_5	F	0.666826821181622	3	35	3	no
13	13_5	F	0.43754856432071	3	36	3	no
13	13_5	F	0.240107329610007	3	37	3	no
13	13_6	F	0.357574527230159	4	-20	2	no
13	13_6	F	0.120821511814073	4	-19	2	no
13	13_6	F	0.494477923994589	4	-18	2	no
13	13_6	F	0.834186068579128	4	-17	2	no
13	13_6	F	0.230586935992748	4	-16	2	no
13	13_6	F	0.43184892029871	4	-15	2	no
13	13_6	F	0.103435149975111	4	-14	2	no
13	13_6	F	0.288464402662432	4	-10	2	no
13	13_6	F	0.35744174104948	4	-9	2	no
13	13_6	F	0.391292296075539	4	-8	2	no
13	13_6	F	0.251130188017464	4	-7	2	no
13	13_6	F	0.400953464488157	4	-6	2	no
13	13_6	F	0.235973751283684	4	-5	2	no
13	13_6	F	0.441135056595664	4	-4	2	no
13	13_6	F	0.380655561442691	4	-3	2	no
13	13_6	F	0.426105578024176	4	-2	2	no
13	13_6	F	0.160912573454192	4	-1	2	no
13	13_6	F	0.391609995534327	4	0	2	no
13	13_6	F	0.463336415267471	4	1	2	no
13	13_6	F	0.228038903205	4	2	2	no
13	13_6	F	0.559601718019533	4	3	2	no
13	13_6	F	0.175756032892714	4	7	2	no
13	13_6	F	0.237440295288554	4	8	2	no
13	13_6	F	0.174228398646239	4	9	2	no
13	13_6	F	0.448450812179538	4	10	2	no
13	13_6	F	0.349823383498847	4	11	2	no
13	13_6	F	0.470717630710868	4	12	2	no
13	13_6	F	0.370224488725168	4	13	2	no
13	13_6	F	0.394685039370079	4	14	2	no
13	13_6	F	0.438437631535837	4	15	2	no
13	13_6	F	0.371638924455826	4	16	2	no
13	13_6	F	0.337399766173742	4	17	2	no
13	13_6	F	0.393140147205413	4	18	2	no
13	13_6	F	0.320462837811443	4	22	2	no
13	13_6	F	0.32682025920073	4	23	2	no
13	13_6	F	0.165246705485749	4	24	2	no
13	13_6	F	0.257145800761882	4	25	2	no
13	13_6	F	0.499136612706496	4	26	2	no
13	13_6	F	0.285496112272176	4	27	2	no
13	13_6	F	0.19100643230533	4	28	2	no
13	13_6	F	0.163968709121308	4	29	2	no
13	13_6	F	0.165495073404574	4	30	2	no
13	13_6	F	0.274465937881536	4	31	2	no
13	13_6	F	0.228346389772421	4	32	2	no
13	13_6	F	0.356997217270874	4	36	2	no
13	13_6	F	0.295154365772192	4	37	2	no
13	13_6	F	0.219549727956166	4	38	2	no
13	13_6	F	0.501541534694444	4	39	2	no
13	13_6	F	0.354134547948073	4	40	2	no
13	13_7	F	0.168587421797827	5	-20	1	no
13	13_7	F	0.313925197577059	5	-19	1	no
13	13_7	F	0.230632045304778	5	-18	1	no
13	13_7	F	0.434363548413978	5	-17	1	no
13	13_7	F	0.106352332371395	5	-16	1	no
13	13_7	F	-0.0198569324475519	5	-15	1	no
13	13_7	F	-0.208787233312646	5	-14	1	no
13	13_7	F	-0.0361416156334706	5	-13	1	no
13	13_7	F	0.305632180737349	5	-12	1	no
13	13_7	F	0.21029758987612	5	-11	1	no
13	13_7	F	0.355201837134431	5	-10	1	no
13	13_7	F	0.378554706784799	5	-9	1	no
13	13_7	F	0.421210610762844	5	-8	1	no
13	13_7	F	0.483638617714581	5	-7	1	no
13	13_7	F	0.407605702355488	5	-6	1	no
13	13_7	F	0.391731029856253	5	-5	1	no
13	13_7	F	0.384563429205497	5	-4	1	no
13	13_7	F	0.357435639390189	5	-3	1	no
13	13_7	F	0.334618583024769	5	-2	1	no
13	13_7	F	0.523981573480264	5	-1	1	no
13	13_7	F	0.586792523396412	5	0	1	no
13	13_7	F	0.314964606280345	5	1	1	no
13	13_7	F	0.462809258468383	5	2	1	no
13	13_7	F	0.326965454185399	5	3	1	no
13	13_7	F	0.50488618090144	5	4	1	no
13	13_7	F	0.478924846900864	5	5	1	no
13	13_7	F	0.498030747997755	5	6	1	no
13	13_7	F	0.495903278632043	5	7	1	no
13	13_7	F	0.502374469646704	5	8	1	no
13	13_7	F	0.383407191651484	5	9	1	no
13	13_7	F	0.316881214178173	5	10	1	no
13	13_7	F	0.437162418887407	5	11	1	no
13	13_7	F	0.293269773639163	5	12	1	no
13	13_7	F	0.569841225015586	5	13	1	no
13	13_7	F	0.420250765025657	5	14	1	no
13	13_7	F	0.424878528886589	5	15	1	no
13	13_7	F	0.123810318516106	5	16	1	no
13	13_7	F	0.525821444046651	5	17	1	no
13	13_7	F	0.489287056006652	5	18	1	no
13	13_7	F	0.247424499266943	5	19	1	no
13	13_7	F	0.449278601093774	5	20	1	no
13	13_7	F	0.281564586897109	5	21	1	no
13	13_7	F	0.488419919962893	5	22	1	no
13	13_7	F	0.43983823433325	5	23	1	no
13	13_7	F	0.402049692163036	5	24	1	no
13	13_7	F	0.504451234804352	5	28	1	no
13	13_7	F	0.515446156209346	5	29	1	no
13	13_7	F	0.43057458448688	5	30	1	no
13	13_7	F	0.448531277169643	5	31	1	no
13	13_7	F	0.526232367019193	5	32	1	no
13	13_7	F	0.587388489370335	5	33	1	no
13	13_7	F	0.395313873340427	5	34	1	no
13	13_7	F	0.61896054480306	5	35	1	no
13	13_7	F	0.515570417937889	5	36	1	no
13	13_7	F	0.534148456660875	5	37	1	no
13	13_7	F	0.442543889181858	5	38	1	no
13	13_7	F	0.381585619183146	5	39	1	no
13	13_7	F	0.355387968955235	5	40	1	no
14	14_6	F	-0.0218670227708542	4	-20	2	no
14	14_6	F	-0.0291342560936638	4	-19	2	no
14	14_6	F	-0.142090440783035	4	-18	2	no
14	14_6	F	0.220397129488039	4	-17	2	no
14	14_6	F	-0.0529548638023964	4	-16	2	no
14	14_6	F	0.0879986608627331	4	-15	2	no
14	14_6	F	0.0326611863245087	4	-14	2	no
14	14_6	F	0.0597474510260727	4	-13	2	no
14	14_6	F	0.0376457896959133	4	-12	2	no
14	14_6	F	0.165120080865244	4	-11	2	no
14	14_6	F	0.00160673354229124	4	-10	2	no
14	14_6	F	-0.024617749557946	4	-9	2	no
14	14_6	F	-0.00348902430908757	4	-8	2	no
14	14_6	F	0.185091996332339	4	-6	2	no
14	14_6	F	0.123695087393485	4	-5	2	no
14	14_6	F	0.393899788936656	4	-4	2	no
14	14_6	F	0.352107063754129	4	-3	2	no
14	14_6	F	0.297816803730765	4	-2	2	no
14	14_6	F	0.271437649645115	4	-1	2	no
14	14_6	F	0.269955393380317	4	0	2	no
14	14_6	F	0.192429657220516	4	1	2	no
14	14_6	F	0.361367622884164	4	2	2	no
14	14_6	F	0.264369947914252	4	3	2	no
14	14_6	F	0.259524076140076	4	4	2	no
14	14_6	F	0.363865200068353	4	5	2	no
14	14_6	F	0.35163280414576	4	6	2	no
14	14_6	F	0.486647077414675	4	7	2	no
14	14_6	F	0.260487604467239	4	8	2	no
14	14_6	F	0.227429272591314	4	9	2	no
14	14_6	F	0.396002906694558	4	10	2	no
14	14_6	F	0.379726719442356	4	11	2	no
14	14_6	F	0.276389270240798	4	12	2	no
14	14_6	F	0.180843957598588	4	13	2	no
14	14_6	F	0.255904583315106	4	14	2	no
14	14_6	F	-0.284381308643042	4	15	2	no
14	14_6	F	-0.10204376636475	4	16	2	no
14	14_6	F	0.131860482082706	4	17	2	no
14	14_6	F	0.190889114970944	4	18	2	no
14	14_6	F	0.240282447497759	4	19	2	no
14	14_6	F	0.201329942393758	4	20	2	no
14	14_6	F	0.253398716691597	4	21	2	no
14	14_6	F	0.307529876643852	4	22	2	no
14	14_6	F	-0.0350853163157269	4	23	2	no
14	14_6	F	-0.29068214670043	4	24	2	no
14	14_6	F	0.286133070951934	4	25	2	no
14	14_6	F	0.131760527371992	4	26	2	no
14	14_6	F	0.148946196848921	4	27	2	no
14	14_6	F	0.334858764606735	4	28	2	no
14	14_6	F	0.204251138697866	4	29	2	no
14	14_6	F	0.247994247710221	4	30	2	no
14	14_6	F	-0.0445778273882719	4	31	2	no
14	14_6	F	0.484685033480866	4	32	2	no
14	14_6	F	0.297691176524368	4	33	2	no
14	14_6	F	-0.0877183055953114	4	34	2	no
14	14_6	F	0.29382363441628	4	35	2	no
14	14_6	F	0.21880364848947	4	36	2	no
14	14_6	F	0.27841128524097	4	37	2	no
14	14_6	F	0.076967049120085	4	38	2	no
14	14_6	F	0.499308633250469	4	39	2	no
14	14_6	F	0.40076925180358	4	40	2	no
14	14_8	F	0.243989807947682	6	-20	0	yes
14	14_8	F	0.207420910013127	6	-19	0	yes
14	14_8	F	0.132840765090126	6	-18	0	yes
14	14_8	F	0.11353398909823	6	-17	0	yes
14	14_8	F	0.192302416119483	6	-16	0	yes
14	14_8	F	0.208888156653495	6	-15	0	yes
14	14_8	F	0.272380832026451	6	-14	0	yes
14	14_8	F	0.432106230337448	6	-13	0	yes
14	14_8	F	0.396842659320548	6	-12	0	yes
14	14_8	F	0.201648980731639	6	-11	0	yes
14	14_8	F	0.244390316811136	6	-10	0	yes
14	14_8	F	0.258327857435298	6	-9	0	yes
14	14_8	F	0.316106216312093	6	-8	0	yes
14	14_8	F	0.347420628649158	6	-7	0	yes
14	14_8	F	0.340113829107252	6	-6	0	yes
14	14_8	F	0.317649903733735	6	-5	0	yes
14	14_8	F	0.272420648502581	6	-4	0	yes
14	14_8	F	0.376404716552092	6	-3	0	yes
14	14_8	F	0.332764264967459	6	-2	0	yes
14	14_8	F	0.284250225465278	6	-1	0	yes
14	14_8	F	0.322250599407527	6	0	0	yes
14	14_8	F	0.285189874313036	6	1	0	yes
14	14_8	F	0.443512820827662	6	2	0	yes
14	14_8	F	0.372614642817973	6	3	0	yes
14	14_8	F	0.187814603518499	6	4	0	yes
14	14_8	F	0.36119826165913	6	5	0	yes
14	14_8	F	0.461623846008068	6	6	0	yes
14	14_8	F	0.442975251236192	6	7	0	yes
14	14_8	F	0.494550421011363	6	8	0	yes
14	14_8	F	0.38598870314693	6	9	0	yes
14	14_8	F	0.298552595991351	6	10	0	yes
14	14_8	F	0.489609882317269	6	11	0	yes
14	14_8	F	0.431227855451514	6	12	0	yes
14	14_8	F	0.427893702635506	6	13	0	yes
14	14_8	F	0.404645070611253	6	14	0	yes
14	14_8	F	0.426749962820407	6	15	0	yes
14	14_8	F	0.364283037619955	6	16	0	yes
14	14_8	F	0.208142704267295	6	17	0	yes
14	14_8	F	-0.150956306543485	6	18	0	yes
14	14_8	F	0.285054447464083	6	19	0	yes
15	15_5	F	-0.0631754542503211	3	-20	2	no
15	15_5	F	-0.0904620629743152	3	-19	2	no
15	15_5	F	-0.355843964256779	3	-18	2	no
15	15_5	F	-0.0852402115091795	3	-17	2	no
15	15_5	F	-0.189619560178913	3	-16	2	no
15	15_5	F	-0.11827519884304	3	-15	2	no
15	15_5	F	-0.197665185794562	3	-14	2	no
15	15_5	F	-0.174569049536602	3	-10	2	no
15	15_5	F	0.0850740161894058	3	-9	2	no
15	15_5	F	0.0346294631151851	3	-8	2	no
15	15_5	F	0.15911976823029	3	-7	2	no
15	15_5	F	0.236213460275478	3	-6	2	no
15	15_5	F	0.386060647162578	3	-5	2	no
15	15_5	F	-0.0254734055485021	3	-4	2	no
15	15_5	F	0.0676134070656501	3	-3	2	no
15	15_5	F	0.185910734732284	3	-2	2	no
15	15_5	F	0.189155216809814	3	-1	2	no
15	15_5	F	0.275275703788648	3	0	2	no
15	15_5	F	0.129496001929451	3	1	2	no
15	15_6	F	-0.281487573702344	4	-20	1	no
15	15_6	F	-0.21957114207847	4	-19	1	no
15	15_6	F	0.183228779012818	4	-18	1	no
15	15_6	F	-0.180701489319872	4	-17	1	no
15	15_6	F	0.0511761036884824	4	-16	1	no
15	15_6	F	-0.036083691979005	4	-15	1	no
15	15_6	F	-0.0307960264741565	4	-14	1	no
15	15_6	F	0.0723969170438009	4	-13	1	no
15	15_6	F	-0.264004624112842	4	-12	1	no
15	15_6	F	-0.155232374328169	4	-10	1	no
15	15_6	F	-0.0476196376985571	4	-9	1	no
15	15_6	F	-0.325596603964398	4	-8	1	no
15	15_6	F	-0.190058650314318	4	-7	1	no
15	15_6	F	-0.233294341632402	4	-6	1	no
15	15_6	F	-0.470966368657625	4	-5	1	no
15	15_6	F	-0.486076225838157	4	-4	1	no
15	15_6	F	-0.264319185768863	4	-3	1	no
15	15_6	F	-0.288107534854847	4	-2	1	no
15	15_6	F	-0.480347108296898	4	-1	1	no
15	15_6	F	-0.509099732601561	4	0	1	no
15	15_6	F	-0.212349660829664	4	1	1	no
15	15_6	F	-0.291202672605791	4	2	1	no
15	15_6	F	-0.699101148056965	4	3	1	no
15	15_6	F	-0.407097045633133	4	4	1	no
15	15_6	F	-0.60861813495018	4	5	1	no
15	15_6	F	-0.0804216302742726	4	6	1	no
15	15_6	F	-0.101508088840143	4	7	1	no
15	15_6	F	0.186889364949778	4	8	1	no
15	15_6	F	-0.137897354483462	4	9	1	no
15	15_6	F	-0.144008586627887	4	10	1	no
15	15_6	F	0.130067074948965	4	11	1	no
15	15_6	F	0.0565319742749666	4	12	1	no
15	15_6	F	-0.167620535812079	4	13	1	no
15	15_6	F	0.177093892031521	4	14	1	no
15	15_6	F	0.192001457758844	4	15	1	no
15	15_6	F	0.064195107100044	4	16	1	no
15	15_6	F	0.149447610021609	4	17	1	no
15	15_6	F	0.271758542436159	4	18	1	no
15	15_6	F	-0.116570325311995	4	19	1	no
15	15_6	F	-0.258802109151495	4	20	1	no
15	15_6	F	-0.336277735690507	4	21	1	no
[truncated: 5,502 more rows]

## Sheet: Dataset_MovementRate
ID	Bearyear	Sex	Log_MovementRate	Age	JulianDate	HourOfDay	RemainingLifespan	ShotThisYear	Timestep
1	1_4	F	4.79985782172134	7	-20	0	3	no	0
1	1_4	F	7.48090617815989	7	-20	1	3	no	1
1	1_4	F	7.32337547902568	7	-20	2	3	no	2
1	1_4	F	5.55718298705221	7	-20	3	3	no	3
1	1_4	F	3.74808101467014	7	-20	4	3	no	4
1	1_4	F	5.47374716971953	7	-20	5	3	no	5
1	1_4	F	4.49045853461924	7	-20	6	3	no	6
1	1_4	F	5.36324391798977	7	-20	7	3	no	7
1	1_4	F	0.969586610620121	7	-20	8	3	no	8
1	1_4	F	3.30843249953949	7	-20	9	3	no	9
1	1_4	F	3.17917929882548	7	-20	10	3	no	10
1	1_4	F	6.11096739937768	7	-19	3	3	no	27
1	1_4	F	5.8592406422441	7	-19	4	3	no	28
1	1_4	F	5.30838504099813	7	-19	5	3	no	29
1	1_4	F	7.00797250288832	7	-18	2	3	no	50
1	1_4	F	6.44248541175646	7	-18	3	3	no	51
1	1_4	F	4.824941894292	7	-18	4	3	no	52
1	1_4	F	5.67464424122393	7	-18	5	3	no	53
1	1_4	F	3.19135729915387	7	-18	6	3	no	54
1	1_4	F	4.16192649990581	7	-17	1	3	no	73
1	1_4	F	6.11415469344375	7	-17	2	3	no	74
1	1_4	F	4.94830391571544	7	-17	3	3	no	75
1	1_4	F	5.27974187758092	7	-17	4	3	no	76
1	1_4	F	5.7275851302489	7	-17	5	3	no	77
1	1_4	F	2.28341526228359	7	-17	6	3	no	78
1	1_4	F	1.94513914675591	7	-16	0	3	no	96
1	1_4	F	6.71451950158765	7	-16	1	3	no	97
1	1_4	F	6.22174675008028	7	-16	2	3	no	98
1	1_4	F	6.60280941687328	7	-16	5	3	no	101
1	1_4	F	5.36844280187386	7	-16	6	3	no	102
1	1_4	F	2.50200167566564	7	-15	0	3	no	120
1	1_4	F	6.11199333080104	7	-15	1	3	no	121
1	1_4	F	5.62683812489631	7	-15	2	3	no	122
1	1_4	F	2.3795928568441	7	-15	5	3	no	125
1	1_4	F	5.70970599975526	7	-15	6	3	no	126
1	1_4	F	6.08303593446238	7	-15	7	3	no	127
1	1_4	F	5.50834081497567	7	-15	8	3	no	128
1	1_4	F	3.25679084058218	7	-15	9	3	no	129
1	1_4	F	4.78685370391662	7	-14	0	3	no	144
1	1_4	F	6.4846069783247	7	-14	1	3	no	145
1	1_4	F	6.72695501655091	7	-14	2	3	no	146
1	1_4	F	4.92574083373764	7	-14	3	3	no	147
1	1_4	F	5.96335323861804	7	-14	4	3	no	148
1	1_4	F	4.99593625411634	7	-14	5	3	no	149
1	1_4	F	6.77600058749933	7	-14	6	3	no	150
1	1_4	F	5.48649385355395	7	-14	7	3	no	151
1	1_4	F	4.55116409409904	7	-14	8	3	no	152
1	1_4	F	6.67332710197361	7	-13	2	3	no	170
1	1_4	F	5.75812928898497	7	-13	3	3	no	171
1	1_4	F	6.84603375945878	7	-13	4	3	no	172
1	1_4	F	5.49626475651013	7	-13	5	3	no	173
1	1_4	F	5.89836728357247	7	-13	6	3	no	174
1	1_4	F	5.46376352346728	7	-13	7	3	no	175
1	1_4	F	4.4592845082254	7	-13	8	3	no	176
1	1_4	F	2.67433910065421	7	-13	9	3	no	177
1	1_4	F	2.05472248748046	7	-13	10	3	no	178
1	1_4	F	3.94321089747946	7	-12	0	3	no	192
1	1_4	F	6.72649310938228	7	-12	1	3	no	193
1	1_4	F	5.85470488782413	7	-12	4	3	no	196
1	1_4	F	5.3250503801331	7	-12	5	3	no	197
1	1_4	F	4.48235558250207	7	-12	6	3	no	198
1	1_4	F	5.28821340191192	7	-12	9	3	no	201
1	1_4	F	6.83855137483482	7	-12	10	3	no	202
1	1_4	F	5.59900094942847	7	-11	1	3	no	217
1	1_4	F	5.03922888549902	7	-11	2	3	no	218
1	1_4	F	6.07794017162376	7	-11	3	3	no	219
1	1_4	F	5.60401245954804	7	-11	4	3	no	220
1	1_4	F	6.7923873185205	7	-11	5	3	no	221
1	1_4	F	2.75067971499608	7	-11	6	3	no	222
1	1_4	F	0.182321556638738	7	-7	0	3	no	312
1	1_4	F	6.20108313711602	7	-7	1	3	no	313
1	1_4	F	7.20172613931123	7	-7	2	3	no	314
1	1_4	F	6.63940530458224	7	-7	3	3	no	315
1	1_4	F	6.24906772614478	7	-7	4	3	no	316
1	1_4	F	7.21718835926866	7	-7	5	3	no	317
1	1_4	F	5.81322232052981	7	-7	6	3	no	318
1	1_4	F	5.88712367201868	7	-7	7	3	no	319
1	1_4	F	5.57400219677677	7	-7	8	3	no	320
1	1_4	F	1.48932611831849	7	-7	9	3	no	321
1	1_4	F	2.40446351174862	7	-7	10	3	no	322
1	1_4	F	3.22166363851939	7	-6	0	3	no	336
1	1_4	F	4.62269225016409	7	-6	1	3	no	337
1	1_4	F	4.73889905210723	7	-6	2	3	no	338
1	1_4	F	5.67711180001446	7	-6	3	3	no	339
1	1_4	F	5.47802003680472	7	-6	4	3	no	340
1	1_4	F	4.6586346415285	7	-6	5	3	no	341
1	1_4	F	3.8263469386726	7	-6	6	3	no	342
1	1_4	F	2.49715165857397	7	-6	7	3	no	343
1	1_4	F	5.43445642510883	7	-6	8	3	no	344
1	1_4	F	4.67440855311174	7	-6	9	3	no	345
1	1_4	F	5.17146571560924	7	-6	10	3	no	346
1	1_4	F	1.6727225187688	7	-5	0	3	no	360
1	1_4	F	5.32488306357288	7	-5	3	3	no	363
1	1_4	F	5.90303147316552	7	-5	4	3	no	364
1	1_4	F	1.98832263651452	7	-5	5	3	no	365
1	1_4	F	2.17115019687739	7	-5	6	3	no	366
1	1_4	F	2.72392376555133	7	-5	7	3	no	367
1	1_4	F	2.2126873180733	7	-5	8	3	no	368
1	1_4	F	1.31625008206134	7	-5	9	3	no	369
1	1_4	F	4.36637179377551	7	-5	10	3	no	370
1	1_4	F	6.19076188597948	7	-4	2	3	no	386
1	1_4	F	5.60960962655278	7	-4	3	3	no	387
1	1_4	F	3.74413178812294	7	-4	4	3	no	388
1	1_4	F	3.32288620088725	7	-4	5	3	no	389
1	1_4	F	3.39287884351808	7	-4	6	3	no	390
1	1_4	F	1.3701263773671	7	-4	9	3	no	393
1	1_4	F	1.71636094413939	7	-4	10	3	no	394
1	1_4	F	6.12680571471563	7	-3	1	3	no	409
1	1_4	F	4.93248996493755	7	-3	2	3	no	410
1	1_4	F	4.87079894779816	7	-3	3	3	no	411
1	1_4	F	4.70151503831253	7	-3	4	3	no	412
1	1_4	F	3.95569142577413	7	-3	5	3	no	413
1	1_4	F	5.20398097998398	7	-2	8	3	no	440
1	1_4	F	5.90792571384232	7	-1	3	3	no	459
1	1_4	F	6.0063619637293	7	-1	4	3	no	460
1	1_4	F	5.98672058355058	7	-1	5	3	no	461
1	1_4	F	5.16652037291588	7	-1	6	3	no	462
1	1_4	F	4.33429631645868	7	-1	7	3	no	463
1	1_4	F	3.97719823233291	7	0	2	3	no	482
1	1_4	F	5.82548548320422	7	0	3	3	no	483
1	1_4	F	5.23932987200749	7	0	4	3	no	484
1	1_4	F	2.06752087443469	7	0	5	3	no	485
1	1_4	F	6.298346352737	7	0	6	3	no	486
1	1_4	F	5.66780321493872	7	0	7	3	no	487
1	1_4	F	4.37784775140442	7	0	8	3	no	488
1	1_4	F	3.55021156390973	7	1	2	3	no	506
1	1_4	F	6.28251756213267	7	1	3	3	no	507
1	1_4	F	6.43320930574555	7	1	4	3	no	508
1	1_4	F	3.39226863152166	7	1	5	3	no	509
1	1_4	F	1.77773831235016	7	1	6	3	no	510
1	1_4	F	3.14801965927451	7	1	7	3	no	511
1	1_4	F	5.23816380511776	7	1	10	3	no	514
1	1_4	F	5.90057836866658	7	2	3	3	no	531
1	1_4	F	4.0597744305722	7	2	4	3	no	532
1	1_4	F	5.90506364571576	7	2	5	3	no	533
1	1_4	F	6.56004584604003	7	2	6	3	no	534
1	1_4	F	5.40959324766918	7	2	7	3	no	535
1	1_4	F	1.9095512839616	7	2	8	3	no	536
1	1_4	F	5.90221438236365	7	2	9	3	no	537
1	1_4	F	4.87509967366882	7	2	10	3	no	538
1	1_4	F	3.70733372759556	7	3	4	3	no	556
1	1_4	F	6.67357250580421	7	3	5	3	no	557
1	1_4	F	2.87821102286365	7	3	6	3	no	558
1	1_4	F	2.94071001153555	7	3	7	3	no	559
1	1_4	F	3.40409971955114	7	3	8	3	no	560
1	1_4	F	4.06191823995009	7	3	9	3	no	561
1	1_4	F	7.8977153500108	7	3	10	3	no	562
1	1_4	F	3.58869101535724	7	4	3	3	no	579
1	1_4	F	3.63379397602703	7	4	4	3	no	580
1	1_4	F	2.65898008859632	7	4	5	3	no	581
1	1_4	F	4.93084381604318	7	4	6	3	no	582
1	1_4	F	5.58149385683158	7	4	7	3	no	583
1	1_4	F	5.66751052172854	7	4	8	3	no	584
1	1_4	F	2.80304696772711	7	4	9	3	no	585
1	1_4	F	6.04234767161421	7	4	10	3	no	586
1	1_4	F	5.75621521222895	7	5	3	3	no	603
1	1_4	F	6.8547547597186	7	5	4	3	no	604
1	1_4	F	4.98137926223304	7	5	5	3	no	605
1	1_4	F	3.272151927511	7	5	8	3	no	608
1	1_4	F	2.50010692279443	7	5	9	3	no	609
1	1_4	F	6.28492554860526	7	5	10	3	no	610
1	1_4	F	5.61647854929126	7	6	3	3	no	627
1	1_4	F	6.55207187247108	7	6	4	3	no	628
1	1_4	F	5.19604714086121	7	6	5	3	no	629
1	1_4	F	6.54166736048731	7	6	6	3	no	630
1	1_4	F	6.66084817487508	7	6	7	3	no	631
1	1_4	F	5.66404286832081	7	6	8	3	no	632
1	1_4	F	5.35952079895701	7	6	9	3	no	633
1	1_4	F	1.56197478568253	7	6	10	3	no	634
1	1_4	F	4.4616442104755	7	7	0	3	no	648
1	1_4	F	6.66917875267467	7	7	3	3	no	651
1	1_4	F	5.33499086297679	7	7	4	3	no	652
1	1_4	F	1.98025608587723	7	7	5	3	no	653
1	1_4	F	6.71730006361237	7	7	6	3	no	654
1	1_4	F	6.48661891075078	7	7	7	3	no	655
1	1_4	F	4.65599491708783	7	7	8	3	no	656
1	1_4	F	5.49560351130893	7	7	9	3	no	657
1	1_4	F	5.52907701409846	7	8	3	3	no	675
1	1_4	F	5.45677742259354	7	8	4	3	no	676
1	1_4	F	6.35582067272743	7	8	5	3	no	677
1	1_4	F	6.4480982552365	7	8	9	3	no	681
1	1_4	F	5.63083308472796	7	8	10	3	no	682
1	1_4	F	5.59256942930666	7	9	2	3	no	698
1	1_4	F	5.87007752214576	7	9	3	3	no	699
1	1_4	F	4.4316258095259	7	9	4	3	no	700
1	1_4	F	3.01956155945372	7	9	5	3	no	701
1	1_4	F	6.27238915025055	7	9	6	3	no	702
1	1_4	F	6.32003820831047	7	9	7	3	no	703
1	1_4	F	6.79900214246084	7	9	8	3	no	704
1	1_4	F	5.71376819348879	7	9	9	3	no	705
1	1_4	F	6.35273990641942	7	9	10	3	no	706
1	1_4	F	4.2515839374379	7	10	3	3	no	723
1	1_4	F	4.74635066619788	7	10	4	3	no	724
1	1_4	F	4.45912335805162	7	10	5	3	no	725
1	1_4	F	1.72672094510386	7	10	6	3	no	726
1	1_4	F	3.20839130401185	7	10	7	3	no	727
1	1_4	F	4.91338972610417	7	10	8	3	no	728
1	1_4	F	5.68733436559966	7	10	9	3	no	729
1	1_4	F	1.66376286229639	7	11	0	3	no	744
1	1_4	F	2.2079398009076	7	11	1	3	no	745
1	1_4	F	4.7637346274817	7	11	4	3	no	748
1	1_4	F	5.39116908452662	7	11	5	3	no	749
1	1_4	F	6.41463106371613	7	12	4	3	no	772
1	1_4	F	5.91753592057372	7	12	5	3	no	773
1	1_4	F	4.33091894468288	7	12	6	3	no	774
1	1_4	F	5.16577001882151	7	12	7	3	no	775
1	1_4	F	3.71858351285196	7	13	2	3	no	794
1	1_4	F	6.1957509031088	7	13	3	3	no	795
1	1_4	F	4.46423353130456	7	13	4	3	no	796
1	1_4	F	5.0319869504949	7	13	5	3	no	797
1	1_4	F	5.49723938137643	7	13	6	3	no	798
1	1_4	F	5.96618445532003	7	13	7	3	no	799
1	1_4	F	6.12156029925334	7	13	8	3	no	800
1	1_4	F	5.00451847967644	7	13	9	3	no	801
1	1_4	F	3.17638890867864	7	13	10	3	no	802
1	1_4	F	6.40504062041648	7	14	3	3	no	819
1	1_4	F	5.35349867492946	7	14	4	3	no	820
1	1_4	F	5.37325692818583	7	14	5	3	no	821
1	1_4	F	2.99727838061696	7	14	6	3	no	822
1	1_4	F	4.05081150934082	7	14	7	3	no	823
1	1_4	F	5.39698321310096	7	14	10	3	no	826
1	1_4	F	2.99676021617519	7	15	1	3	no	841
1	1_4	F	3.44292709572659	7	15	2	3	no	842
1	1_4	F	6.23859517332052	7	15	3	3	no	843
1	1_4	F	5.27576226041828	7	15	4	3	no	844
1	1_4	F	2.3556831761995	7	15	5	3	no	845
1	1_4	F	1.8874941702622	7	15	6	3	no	846
1	1_4	F	5.46052409304926	7	15	7	3	no	847
1	1_4	F	5.77927338728603	7	15	8	3	no	848
1	1_4	F	5.06307791346315	7	15	9	3	no	849
1	1_4	F	6.23078217281486	7	16	3	3	no	867
1	1_4	F	6.77329607310527	7	16	4	3	no	868
1	1_4	F	5.98118595700262	7	16	5	3	no	869
1	1_4	F	4.87964232785343	7	16	6	3	no	870
1	1_4	F	5.70197627511272	7	16	7	3	no	871
1	1_4	F	3.8810808780154	7	16	8	3	no	872
1	1_4	F	2.68286883445185	7	16	9	3	no	873
1	1_4	F	0.210833243811363	7	16	10	3	no	874
1	1_4	F	1.92296831012308	7	17	0	3	no	888
1	1_4	F	6.82463705393228	7	17	3	3	no	891
1	1_4	F	6.80773325503023	7	17	4	3	no	892
1	1_4	F	6.01533642459287	7	17	5	3	no	893
1	1_4	F	4.46910908718037	7	17	6	3	no	894
1	1_4	F	4.44161190709252	7	17	7	3	no	895
1	1_4	F	1.52253019401554	7	18	0	3	no	912
1	1_4	F	6.20092573804003	7	18	3	3	no	915
1	1_4	F	5.73393071368111	7	18	4	3	no	916
1	1_4	F	4.53892093715111	7	18	5	3	no	917
1	1_4	F	3.83472120090954	7	18	6	3	no	918
1	1_4	F	3.84950483925125	7	18	7	3	no	919
1	1_4	F	1.8726109897465	7	18	8	3	no	920
1	1_4	F	1.98653365190041	7	18	9	3	no	921
1	1_4	F	0.60138103597512	7	18	10	3	no	922
1	1_4	F	3.51850471234933	7	19	0	3	no	936
1	1_4	F	3.10702887348988	7	19	1	3	no	937
1	1_4	F	6.23342959783771	7	19	4	3	no	940
1	1_4	F	4.99700533266272	7	19	5	3	no	941
1	1_4	F	2.30393526837858	7	19	8	3	no	944
1	1_4	F	1.61920195228382	7	19	9	3	no	945
1	1_4	F	5.53303562891012	7	20	1	3	no	961
1	1_4	F	5.53148472317026	7	20	2	3	no	962
1	1_4	F	6.07044579020274	7	20	3	3	no	963
1	1_4	F	7.02650349900144	7	20	4	3	no	964
1	1_4	F	6.57391762860681	7	20	5	3	no	965
1	1_4	F	5.83687399792414	7	20	6	3	no	966
1	1_4	F	0.775586502118385	7	21	1	3	no	985
1	1_4	F	5.18211487591485	7	21	2	3	no	986
1	1_4	F	1.94238448253618	7	21	9	3	no	993
1	1_4	F	2.36298012579462	7	21	10	3	no	994
1	1_4	F	4.11250909375736	7	22	0	3	no	1008
1	1_4	F	6.65037390770363	7	22	3	3	no	1011
1	1_4	F	6.20619805183229	7	22	4	3	no	1012
1	1_4	F	5.235384713259	7	22	5	3	no	1013
1	1_4	F	2.3485304448154	7	22	6	3	no	1014
1	1_4	F	2.24826659866004	7	22	7	3	no	1015
1	1_4	F	0.692396617524558	7	22	8	3	no	1016
1	1_4	F	2.1217298639971	7	23	0	3	no	1032
1	1_4	F	6.08396758940685	7	23	3	3	no	1035
1	1_4	F	5.4128655983091	7	23	4	3	no	1036
1	1_4	F	1.59277326165774	7	23	5	3	no	1037
1	1_4	F	1.90108732837179	7	24	0	3	no	1056
1	1_4	F	1.92510784229779	7	24	1	3	no	1057
1	1_4	F	5.76854374743522	7	24	2	3	no	1058
1	1_4	F	4.99200337333604	7	24	3	3	no	1059
1	1_4	F	6.63355638193281	7	24	4	3	no	1060
1	1_4	F	2.4285897419536	7	24	5	3	no	1061
1	1_4	F	2.98831515592769	7	24	8	3	no	1064
1	1_4	F	3.79765143051885	7	24	9	3	no	1065
1	1_4	F	4.36746818145349	7	25	0	3	no	1080
1	1_4	F	5.76898157486196	7	25	1	3	no	1081
1	1_4	F	6.0370042148952	7	25	2	3	no	1082
1	1_4	F	6.64305073048116	7	25	3	3	no	1083
1	1_4	F	6.03286256937308	7	25	4	3	no	1084
1	1_4	F	6.14448895094564	7	25	5	3	no	1085
1	1_4	F	5.67107935064648	7	25	6	3	no	1086
1	1_4	F	4.40673074326708	7	26	0	3	no	1104
1	1_4	F	5.90899060418417	7	26	3	3	no	1107
1	1_4	F	5.53588418519102	7	26	4	3	no	1108
1	1_4	F	6.51723398929124	7	26	5	3	no	1109
1	1_4	F	4.42243895820841	7	26	6	3	no	1110
1	1_4	F	4.99834964333923	7	26	9	3	no	1113
1	1_4	F	3.05742702962544	7	26	10	3	no	1114
1	1_4	F	2.18714904816209	7	27	0	3	no	1128
1	1_4	F	6.20532488341405	7	27	1	3	no	1129
1	1_4	F	1.55667987087568	7	27	2	3	no	1130
1	1_4	F	3.61359361120094	7	27	3	3	no	1131
1	1_4	F	6.34551325256861	7	27	4	3	no	1132
1	1_4	F	6.61342479238285	7	27	5	3	no	1133
1	1_4	F	0.71441344605793	7	27	6	3	no	1134
1	1_4	F	0.75972377867302	7	27	7	3	no	1135
1	1_4	F	1.04564799956174	7	27	10	3	no	1138
1	1_4	F	2.29086121158725	7	28	0	3	no	1152
1	1_4	F	2.60417034413623	7	28	1	3	no	1153
1	1_4	F	4.5444767815142	7	28	2	3	no	1154
1	1_4	F	6.47211112935541	7	28	3	3	no	1155
1	1_4	F	6.57823792379752	7	28	4	3	no	1156
1	1_4	F	5.67460881803404	7	28	5	3	no	1157
1	1_4	F	4.95965779777469	7	28	6	3	no	1158
1	1_4	F	2.671276683359	7	28	7	3	no	1159
1	1_4	F	5.38478570509316	7	28	8	3	no	1160
1	1_4	F	5.16869656614083	7	28	9	3	no	1161
1	1_4	F	5.86231494835903	7	28	10	3	no	1162
1	1_4	F	2.14231990003367	7	29	2	3	no	1178
1	1_4	F	5.26627845424642	7	29	3	3	no	1179
1	1_4	F	7.08485027393474	7	29	4	3	no	1180
1	1_4	F	1.88732784673364	7	29	5	3	no	1181
1	1_4	F	5.18807701973618	7	29	6	3	no	1182
1	1_4	F	5.73060279822733	7	29	7	3	no	1183
1	1_4	F	4.73136096811067	7	29	8	3	no	1184
1	1_4	F	2.006301456049	7	29	9	3	no	1185
1	1_4	F	0.578472044237328	7	29	10	3	no	1186
1	1_4	F	6.14854628790739	7	30	0	3	no	1200
1	1_4	F	6.90403005111016	7	30	1	3	no	1201
1	1_4	F	6.6139909374601	7	30	2	3	no	1202
1	1_4	F	5.28306641441151	7	30	3	3	no	1203
1	1_4	F	4.64447382495591	7	30	4	3	no	1204
1	1_4	F	7.27592049227534	7	30	5	3	no	1205
1	1_4	F	5.57970632525577	7	30	6	3	no	1206
1	1_4	F	0.705895764075206	7	30	7	3	no	1207
1	1_4	F	1.590566209965	7	30	8	3	no	1208
1	1_4	F	2.15717626800093	7	30	9	3	no	1209
1	1_4	F	2.23074747328824	7	30	10	3	no	1210
1	1_4	F	6.25827612307758	7	31	3	3	no	1227
1	1_4	F	7.19937634719998	7	31	4	3	no	1228
1	1_4	F	5.37622486323672	7	31	5	3	no	1229
1	1_4	F	2.53374468267068	7	31	6	3	no	1230
1	1_4	F	2.5284317244795	7	31	7	3	no	1231
1	1_4	F	1.91625716084073	7	31	8	3	no	1232
1	1_4	F	1.29025990696613	7	31	9	3	no	1233
1	1_4	F	2.99490283595586	7	31	10	3	no	1234
1	1_4	F	3.8104350856238	7	32	2	3	no	1250
1	1_4	F	5.31991986700143	7	32	3	3	no	1251
1	1_4	F	7.53546050380759	7	32	4	3	no	1252
1	1_4	F	5.84268599352277	7	32	5	3	no	1253
1	1_4	F	5.25713097060447	7	32	6	3	no	1254
1	1_4	F	1.95749430186157	7	32	7	3	no	1255
1	1_4	F	1.81874176137585	7	32	8	3	no	1256
1	1_4	F	2.7594057054919	7	33	2	3	no	1274
1	1_4	F	4.57477275595857	7	33	3	3	no	1275
1	1_4	F	6.95660863666397	7	33	4	3	no	1276
1	1_4	F	5.07639863413894	7	33	5	3	no	1277
1	1_4	F	4.52814591013531	7	33	6	3	no	1278
1	1_4	F	2.42182575505858	7	33	7	3	no	1279
1	1_4	F	2.37380904156542	7	33	10	3	no	1282
1	1_4	F	3.15760602981423	7	34	0	3	no	1296
1	1_4	F	5.22287486548328	7	34	3	3	no	1299
1	1_4	F	5.47756657362524	7	34	4	3	no	1300
1	1_4	F	5.90387619081294	7	34	5	3	no	1301
1	1_4	F	6.60103138670709	7	34	8	3	no	1304
1	1_4	F	6.57923153463499	7	35	0	3	no	1320
1	1_4	F	5.57865033685545	7	35	1	3	no	1321
1	1_4	F	2.72385228812014	7	35	2	3	no	1322
1	1_4	F	6.51346076876629	7	35	5	3	no	1325
1	1_4	F	5.59088722952907	7	35	6	3	no	1326
1	1_4	F	1.82387896780955	7	36	0	3	no	1344
1	1_4	F	2.22885685826135	7	36	1	3	no	1345
1	1_4	F	7.01742359840699	7	36	4	3	no	1348
1	1_4	F	5.48395669688922	7	36	5	3	no	1349
1	1_4	F	5.22559191800456	7	36	6	3	no	1350
1	1_4	F	1.28805115793756	7	36	7	3	no	1351
1	1_4	F	0.254672263621326	7	37	1	3	no	1369
1	1_4	F	1.67027054630549	7	37	2	3	no	1370
1	1_4	F	4.00700430023499	7	37	3	3	no	1371
1	1_4	F	6.8773425819288	7	37	4	3	no	1372
1	1_4	F	4.89449175878863	7	37	5	3	no	1373
1	1_4	F	0.88822984436373	7	37	6	3	no	1374
1	1_4	F	1.06446097173616	7	37	7	3	no	1375
1	1_4	F	5.95864845228766	7	37	10	3	no	1378
1	1_4	F	2.71998419656413	7	38	0	3	no	1392
1	1_4	F	1.74164821759164	7	38	1	3	no	1393
1	1_4	F	5.59375283226652	7	38	4	3	no	1396
1	1_4	F	6.75214981621434	7	38	5	3	no	1397
1	1_4	F	1.98122210980897	7	38	6	3	no	1398
1	1_4	F	2.42426559021254	7	38	7	3	no	1399
1	1_4	F	5.26887790840234	7	38	8	3	no	1400
1	1_4	F	6.31914184169776	7	38	9	3	no	1401
1	1_4	F	5.60992834981913	7	38	10	3	no	1402
1	1_4	F	2.16162242248792	7	39	0	3	no	1416
1	1_4	F	4.11484660452043	7	39	4	3	no	1420
1	1_4	F	3.36059331803448	7	39	5	3	no	1421
1	1_4	F	3.69598032348494	7	39	6	3	no	1422
1	1_4	F	4.62079637451124	7	39	7	3	no	1423
1	1_4	F	3.68497389662654	7	39	8	3	no	1424
1	1_4	F	4.11506191894263	7	39	9	3	no	1425
1	1_4	F	1.2191214864106	7	39	10	3	no	1426
1	1_4	F	2.58020133345978	7	40	0	3	no	1440
1	1_4	F	6.15767158528942	7	40	5	3	no	1445
1	1_4	F	3.02283773431147	7	40	6	3	no	1446
1	1_4	F	2.85127969683058	7	40	7	3	no	1447
1	1_4	F	6.83506536746084	7	40	10	3	no	1450
1	1_6	F	5.81698273236731	9	-20	0	1	no	17544
1	1_6	F	6.75962140190103	9	-20	1	1	no	17545
1	1_6	F	7.01247888360927	9	-20	2	1	no	17546
1	1_6	F	6.52484094362398	9	-20	3	1	no	17547
1	1_6	F	7.41531288140088	9	-20	4	1	no	17548
1	1_6	F	6.82964179676606	9	-20	5	1	no	17549
1	1_6	F	6.67969476930647	9	-20	6	1	no	17550
1	1_6	F	5.39938991702096	9	-20	7	1	no	17551
1	1_6	F	5.879928378386	9	-20	8	1	no	17552
1	1_6	F	2.63049722566892	9	-20	9	1	no	17553
1	1_6	F	3.05406002922743	9	-20	10	1	no	17554
1	1_6	F	-0.00801388057493902	9	-19	0	1	no	17568
1	1_6	F	7.00143208253164	9	-19	1	1	no	17569
1	1_6	F	7.70026646096108	9	-19	2	1	no	17570
1	1_6	F	7.93330049722579	9	-19	3	1	no	17571
1	1_6	F	4.28247706067345	9	-19	4	1	no	17572
1	1_6	F	5.14938185792718	9	-19	5	1	no	17573
1	1_6	F	5.15525382218172	9	-19	6	1	no	17574
1	1_6	F	3.47472286415591	9	-19	7	1	no	17575
1	1_6	F	3.40598884999916	9	-19	10	1	no	17578
1	1_6	F	1.92648881803685	9	-18	0	1	no	17592
1	1_6	F	6.09492278439392	9	-18	1	1	no	17593
1	1_6	F	5.92887539290594	9	-18	2	1	no	17594
1	1_6	F	6.40116152599314	9	-18	3	1	no	17595
1	1_6	F	5.718187109687	9	-18	4	1	no	17596
1	1_6	F	5.32388603334799	9	-18	5	1	no	17597
1	1_6	F	1.67159518623942	9	-18	6	1	no	17598
1	1_6	F	4.90554971517681	9	-18	7	1	no	17599
1	1_6	F	6.32812699515197	9	-18	8	1	no	17600
1	1_6	F	3.99519649201543	9	-18	9	1	no	17601
1	1_6	F	3.43485325941369	9	-17	0	1	no	17616
1	1_6	F	4.07039621175762	9	-17	1	1	no	17617
1	1_6	F	7.45531625517831	9	-17	2	1	no	17618
1	1_6	F	4.69599089042623	9	-17	3	1	no	17619
1	1_6	F	4.79336585896169	9	-17	4	1	no	17620
1	1_6	F	2.86579284571897	9	-17	5	1	no	17621
1	1_6	F	2.21473175132108	9	-17	6	1	no	17622
1	1_6	F	1.23684279748524	9	-17	7	1	no	17623
1	1_6	F	1.99013326469064	9	-17	8	1	no	17624
1	1_6	F	1.8197001514625	9	-17	9	1	no	17625
1	1_6	F	4.26076931814324	9	-16	0	1	no	17640
1	1_6	F	4.84519276420343	9	-16	3	1	no	17643
1	1_6	F	3.04501244697815	9	-16	4	1	no	17644
1	1_6	F	6.76098490312601	9	-16	5	1	no	17645
1	1_6	F	2.0459416010932	9	-16	6	1	no	17646
1	1_6	F	0.536424968672549	9	-16	7	1	no	17647
1	1_6	F	1.87457553621537	9	-16	8	1	no	17648
1	1_6	F	1.84741709462578	9	-16	9	1	no	17649
1	1_6	F	2.47061545468139	9	-16	10	1	no	17650
1	1_6	F	0.754753536981098	9	-15	0	1	no	17664
1	1_6	F	3.23948364738794	9	-15	1	1	no	17665
1	1_6	F	6.59390371155964	9	-15	2	1	no	17666
1	1_6	F	5.42337355223782	9	-15	3	1	no	17667
1	1_6	F	1.16682865638262	9	-15	4	1	no	17668
1	1_6	F	1.635857461955	9	-15	5	1	no	17669
1	1_6	F	2.07253468090853	9	-15	6	1	no	17670
1	1_6	F	2.69839603968299	9	-15	7	1	no	17671
1	1_6	F	2.50562721787082	9	-15	8	1	no	17672
1	1_6	F	1.81364695096615	9	-15	9	1	no	17673
1	1_6	F	2.5205955051238	9	-15	10	1	no	17674
1	1_6	F	4.22564729956676	9	-14	0	1	no	17688
1	1_6	F	6.59982621274038	9	-14	1	1	no	17689
1	1_6	F	6.16225728448087	9	-14	2	1	no	17690
1	1_6	F	5.32792519315479	9	-14	3	1	no	17691
1	1_6	F	4.37783966844597	9	-14	4	1	no	17692
1	1_6	F	4.3320079348803	9	-14	5	1	no	17693
1	1_6	F	4.26580338742048	9	-14	6	1	no	17694
1	1_6	F	2.92202272545642	9	-14	9	1	no	17697
1	1_6	F	1.7517837152814	9	-14	10	1	no	17698
1	1_6	F	2.18791938967392	9	-13	0	1	no	17712
1	1_6	F	5.05534086302087	9	-13	1	1	no	17713
1	1_6	F	6.62873016353977	9	-13	2	1	no	17714
1	1_6	F	6.69924064535976	9	-13	3	1	no	17715
1	1_6	F	6.49419729588312	9	-13	4	1	no	17716
1	1_6	F	5.13077208950546	9	-13	5	1	no	17717
1	1_6	F	1.81673225980409	9	-13	6	1	no	17718
1	1_6	F	0.392863180853929	9	-13	7	1	no	17719
1	1_6	F	1.28693548984884	9	-13	8	1	no	17720
1	1_6	F	1.09152338379207	9	-13	9	1	no	17721
1	1_6	F	1.50808352697254	9	-13	10	1	no	17722
1	1_6	F	2.05357445118429	9	-12	0	1	no	17736
1	1_6	F	5.94785334884537	9	-12	1	1	no	17737
1	1_6	F	5.25778588277635	9	-12	2	1	no	17738
1	1_6	F	6.13134601631084	9	-12	3	1	no	17739
1	1_6	F	5.97420282460195	9	-12	4	1	no	17740
1	1_6	F	1.54775486634878	9	-12	5	1	no	17741
1	1_6	F	5.11914756110806	9	-12	6	1	no	17742
1	1_6	F	4.255405172157	9	-12	7	1	no	17743
1	1_6	F	4.09236746400838	9	-12	8	1	no	17744
1	1_6	F	2.92306112547743	9	-11	0	1	no	17760
1	1_6	F	6.4585421082061	9	-11	1	1	no	17761
1	1_6	F	7.04983051959183	9	-11	2	1	no	17762
1	1_6	F	4.36848314255028	9	-11	3	1	no	17763
1	1_6	F	3.85668525337604	9	-11	4	1	no	17764
1	1_6	F	2.06531011888966	9	-11	5	1	no	17765
1	1_6	F	2.83548585356063	9	-11	6	1	no	17766
1	1_6	F	2.97769285653411	9	-11	9	1	no	17769
1	1_6	F	3.2590029644412	9	-10	0	1	no	17784
1	1_6	F	5.86697215995696	9	-10	1	1	no	17785
1	1_6	F	3.96918545703257	9	-10	2	1	no	17786
1	1_6	F	6.66119010405365	9	-10	3	1	no	17787
1	1_6	F	4.87761921460937	9	-10	4	1	no	17788
1	1_6	F	4.47341444484939	9	-10	5	1	no	17789
1	1_6	F	3.59249142150684	9	-10	6	1	no	17790
1	1_6	F	2.5256892827504	9	-10	7	1	no	17791
1	1_6	F	3.88529487367267	9	-10	8	1	no	17792
1	1_6	F	2.92844287450827	9	-9	0	1	no	17808
1	1_6	F	6.89816208828176	9	-9	1	1	no	17809
1	1_6	F	4.92776724457403	9	-9	2	1	no	17810
1	1_6	F	6.49997804085947	9	-9	3	1	no	17811
1	1_6	F	2.64959474304787	9	-9	4	1	no	17812
1	1_6	F	2.74419192685951	9	-9	5	1	no	17813
1	1_6	F	2.45286992766384	9	-9	6	1	no	17814
1	1_6	F	0.98320640572448	9	-9	7	1	no	17815
1	1_6	F	2.33045190375551	9	-9	8	1	no	17816
1	1_6	F	1.97195459711366	9	-9	9	1	no	17817
1	1_6	F	1.80173294534363	9	-9	10	1	no	17818
1	1_6	F	3.86907333493352	9	-8	0	1	no	17832
1	1_6	F	5.91884330577393	9	-8	1	1	no	17833
1	1_6	F	6.71396529674218	9	-8	2	1	no	17834
1	1_6	F	7.34609408350222	9	-8	3	1	no	17835
1	1_6	F	6.41763825375941	9	-8	4	1	no	17836
1	1_6	F	5.56571788372358	9	-8	5	1	no	17837
1	1_6	F	1.13776108673562	9	-8	6	1	no	17838
1	1_6	F	1.54481618431508	9	-8	9	1	no	17841
1	1_6	F	4.60642904493201	9	-7	2	1	no	17858
1	1_6	F	6.39147675458277	9	-7	3	1	no	17859
1	1_6	F	4.60937061785597	9	-7	4	1	no	17860
1	1_6	F	4.73813454196362	9	-7	5	1	no	17861
1	1_6	F	3.88772344722021	9	-7	6	1	no	17862
1	1_6	F	1.73406183732221	9	-7	7	1	no	17863
1	1_6	F	1.43224199344759	9	-7	8	1	no	17864
1	1_6	F	3.1812967631834	9	-7	9	1	no	17865
1	1_6	F	3.2247171703104	9	-7	10	1	no	17866
1	1_6	F	3.64683703146746	9	-6	0	1	no	17880
1	1_6	F	5.14458780551123	9	-6	1	1	no	17881
1	1_6	F	4.61388186002661	9	-6	2	1	no	17882
1	1_6	F	5.82495438481858	9	-6	3	1	no	17883
1	1_6	F	4.13393548725726	9	-6	4	1	no	17884
1	1_6	F	5.2499356036003	9	-6	5	1	no	17885
1	1_6	F	5.91660677304547	9	-6	6	1	no	17886
1	1_6	F	2.02236703076255	9	-6	7	1	no	17887
1	1_6	F	2.62811316895955	9	-6	8	1	no	17888
1	1_6	F	2.81567989975723	9	-6	9	1	no	17889
1	1_6	F	4.90200867465995	9	-5	0	1	no	17904
1	1_6	F	6.02833948704613	9	-5	1	1	no	17905
1	1_6	F	4.25202341775529	9	-5	2	1	no	17906
1	1_6	F	6.04519545891432	9	-5	3	1	no	17907
1	1_6	F	6.17861871815455	9	-5	4	1	no	17908
1	1_6	F	5.0050458055863	9	-5	5	1	no	17909
1	1_6	F	5.28836529799986	9	-5	6	1	no	17910
1	1_6	F	2.64970363619381	9	-5	9	1	no	17913
1	1_6	F	2.44849621305584	9	-5	10	1	no	17914
1	1_6	F	2.38158629064774	9	-4	0	1	no	17928
1	1_6	F	1.86301054218951	9	-4	1	1	no	17929
1	1_6	F	5.33098599999713	9	-4	2	1	no	17930
1	1_6	F	4.72259992747017	9	-4	3	1	no	17931
1	1_6	F	5.11342238277551	9	-4	4	1	no	17932
1	1_6	F	5.81378418333642	9	-4	5	1	no	17933
1	1_6	F	4.21653578480241	9	-4	6	1	no	17934
1	1_6	F	2.18507823109771	9	-4	7	1	no	17935
1	1_6	F	2.00398013057241	9	-4	8	1	no	17936
1	1_6	F	1.68698331704221	9	-4	9	1	no	17937
1	1_6	F	1.72054547272809	9	-4	10	1	no	17938
1	1_6	F	2.1047658193508	9	-3	0	1	no	17952
1	1_6	F	6.14882326612921	9	-3	1	1	no	17953
1	1_6	F	7.07395066970506	9	-3	2	1	no	17954
1	1_6	F	6.42362683650753	9	-3	3	1	no	17955
1	1_6	F	5.08300562714992	9	-3	4	1	no	17956
1	1_6	F	3.39826239546086	9	-3	5	1	no	17957
1	1_6	F	2.78354781630688	9	-3	6	1	no	17958
1	1_6	F	2.5148936915424	9	-3	7	1	no	17959
1	1_6	F	2.61169587628372	9	-3	8	1	no	17960
1	1_6	F	2.4749101604285	9	-3	9	1	no	17961
1	1_6	F	1.74684118112862	9	-3	10	1	no	17962
1	1_6	F	5.95164598365222	9	-2	1	1	no	17977
1	1_6	F	5.02662220252654	9	-2	2	1	no	17978
1	1_6	F	4.77349162559255	9	-2	3	1	no	17979
1	1_6	F	5.485428995383	9	-2	4	1	no	17980
1	1_6	F	5.00461965307465	9	-2	5	1	no	17981
1	1_6	F	3.81150887685574	9	-2	6	1	no	17982
1	1_6	F	3.14619708475864	9	-2	7	1	no	17983
1	1_6	F	3.26445972175854	9	-2	8	1	no	17984
1	1_6	F	2.46523873433672	9	-2	9	1	no	17985
1	1_6	F	0.2904369688133	9	-2	10	1	no	17986
1	1_6	F	4.62015803394396	9	-1	0	1	no	18000
1	1_6	F	5.3970200822591	9	-1	1	1	no	18001
1	1_6	F	6.17987615793914	9	-1	2	1	no	18002
1	1_6	F	6.2326056968034	9	-1	3	1	no	18003
1	1_6	F	4.78633098327182	9	-1	4	1	no	18004
1	1_6	F	4.43868859171382	9	-1	5	1	no	18005
1	1_6	F	3.70766114962841	9	-1	6	1	no	18006
1	1_6	F	2.08586957564625	9	-1	9	1	no	18009
1	1_6	F	1.80479094267815	9	-1	10	1	no	18010
1	1_6	F	2.31569179643735	9	0	0	1	no	18024
1	1_6	F	5.93556667542667	9	0	1	1	no	18025
1	1_6	F	7.12107160754971	9	0	2	1	no	18026
1	1_6	F	4.25543861381823	9	0	3	1	no	18027
1	1_6	F	5.8552988889322	9	0	4	1	no	18028
1	1_6	F	4.8925681102117	9	0	5	1	no	18029
1	1_6	F	4.12362869252897	9	0	6	1	no	18030
1	1_6	F	1.70957431149485	9	0	7	1	no	18031
1	1_6	F	2.98579033327525	9	0	8	1	no	18032
1	1_6	F	3.10457109376501	9	0	9	1	no	18033
1	1_6	F	1.93643834475149	9	0	10	1	no	18034
1	1_6	F	4.14578815447211	9	1	0	1	no	18048
1	1_6	F	5.06978874823822	9	1	1	1	no	18049
1	1_6	F	6.21165368563381	9	1	2	1	no	18050
1	1_6	F	6.17197501727646	9	1	3	1	no	18051
1	1_6	F	6.34266321880584	9	1	4	1	no	18052
1	1_6	F	1.06492472207682	9	1	5	1	no	18053
1	1_6	F	6.0644149874005	9	1	6	1	no	18054
1	1_6	F	1.34536723945131	9	1	7	1	no	18055
1	1_6	F	3.58664207310768	9	1	8	1	no	18056
1	1_6	F	3.17740975250707	9	1	9	1	no	18057
1	1_6	F	2.22343177441693	9	1	10	1	no	18058
1	1_6	F	5.61680784144043	9	2	2	1	no	18074
1	1_6	F	4.99074495159249	9	2	3	1	no	18075
1	1_6	F	5.81959845176804	9	2	4	1	no	18076
1	1_6	F	6.65710101671558	9	2	5	1	no	18077
1	1_6	F	6.14640555762212	9	2	6	1	no	18078
1	1_6	F	6.54116078631185	9	2	7	1	no	18079
1	1_6	F	3.24674263563713	9	2	8	1	no	18080
1	1_6	F	3.34540126254271	9	2	9	1	no	18081
1	1_6	F	1.85237886225967	9	2	10	1	no	18082
1	1_6	F	2.49809946133526	9	3	0	1	no	18096
1	1_6	F	4.05848916828915	9	3	1	1	no	18097
1	1_6	F	7.2874313254643	9	3	2	1	no	18098
1	1_6	F	5.23996722115794	9	3	3	1	no	18099
1	1_6	F	5.70824331678826	9	3	4	1	no	18100
1	1_6	F	7.31233190330978	9	3	5	1	no	18101
1	1_6	F	5.44102918077878	9	3	6	1	no	18102
1	1_6	F	6.35334935085082	9	3	7	1	no	18103
1	1_6	F	5.01990279661241	9	3	8	1	no	18104
1	1_6	F	0.961050180514126	9	3	9	1	no	18105
1	1_6	F	2.27648350205038	9	3	10	1	no	18106
1	1_6	F	3.43218040592407	9	4	0	1	no	18120
1	1_6	F	2.897804052793	9	4	1	1	no	18121
1	1_6	F	7.50233867345796	9	4	2	1	no	18122
1	1_6	F	6.11962570264366	9	4	3	1	no	18123
1	1_6	F	5.86848281630185	9	4	4	1	no	18124
1	1_6	F	1.74854763373836	9	4	5	1	no	18125
1	1_6	F	3.26493017331145	9	4	6	1	no	18126
1	1_6	F	3.33114886850624	9	4	7	1	no	18127
1	1_6	F	6.88151510454821	9	4	8	1	no	18128
1	1_6	F	5.31497571096773	9	4	9	1	no	18129
1	1_6	F	5.59085090232271	9	4	10	1	no	18130
1	1_6	F	2.72975381934668	9	5	0	1	no	18144
1	1_6	F	5.4557068977166	9	5	1	1	no	18145
1	1_6	F	6.76641466951997	9	5	2	1	no	18146
1	1_6	F	6.75044324934125	9	5	3	1	no	18147
1	1_6	F	6.96322742607729	9	5	4	1	no	18148
1	1_6	F	5.39813625275117	9	5	5	1	no	18149
1	1_6	F	3.44289029723724	9	5	6	1	no	18150
1	1_6	F	2.44519148104462	9	5	7	1	no	18151
1	1_6	F	2.38608921165833	9	5	8	1	no	18152
1	1_6	F	2.16865190629888	9	5	9	1	no	18153
1	1_6	F	2.34918087977033	9	5	10	1	no	18154
1	1_6	F	1.41165577072031	9	9	0	1	no	18240
1	1_6	F	3.84399686459078	9	9	1	1	no	18241
1	1_6	F	6.38383633307273	9	9	2	1	no	18242
1	1_6	F	5.16966675015819	9	9	3	1	no	18243
1	1_6	F	5.50737808709703	9	9	4	1	no	18244
1	1_6	F	4.18592854110516	9	9	5	1	no	18245
1	1_6	F	3.50662925721861	9	9	6	1	no	18246
1	1_6	F	2.7535706397288	9	9	7	1	no	18247
1	1_6	F	2.10645031622094	9	9	8	1	no	18248
1	1_6	F	2.09344439959162	9	9	9	1	no	18249
1	1_6	F	1.84438097358122	9	9	10	1	no	18250
1	1_6	F	4.7714434637365	9	10	0	1	no	18264
1	1_6	F	6.24117964387138	9	10	1	1	no	18265
1	1_6	F	5.14971978551079	9	10	2	1	no	18266
1	1_6	F	6.98263950400224	9	10	3	1	no	18267
1	1_6	F	7.04493958917751	9	10	4	1	no	18268
1	1_6	F	5.52971424962694	9	10	5	1	no	18269
1	1_6	F	6.14255015449526	9	10	6	1	no	18270
1	1_6	F	2.73895301286398	9	10	7	1	no	18271
1	1_6	F	7.51250161872985	9	10	8	1	no	18272
1	1_6	F	4.41190388871433	9	10	9	1	no	18273
1	1_6	F	1.06812355772508	9	10	10	1	no	18274
1	1_6	F	2.62908611313424	9	11	0	1	no	18288
1	1_6	F	5.07573303364142	9	11	1	1	no	18289
1	1_6	F	7.03401794652847	9	11	2	1	no	18290
1	1_6	F	6.06814795979433	9	11	3	1	no	18291
1	1_6	F	6.78048835617944	9	11	4	1	no	18292
1	1_6	F	2.4706872648431	9	11	5	1	no	18293
1	1_6	F	2.08014417276969	9	11	6	1	no	18294
1	1_6	F	2.25742850017347	9	11	7	1	no	18295
1	1_6	F	2.50915918510987	9	11	10	1	no	18298
1	1_6	F	3.25612913691225	9	12	1	1	no	18313
1	1_6	F	5.73829261658198	9	12	2	1	no	18314
1	1_6	F	6.16184544891561	9	12	3	1	no	18315
1	1_6	F	6.10926884947455	9	12	4	1	no	18316
1	1_6	F	5.97917633899982	9	12	5	1	no	18317
1	1_6	F	5.05185485007286	9	12	8	1	no	18320
1	1_6	F	3.20900266403386	9	13	0	1	no	18336
1	1_6	F	2.69922431676923	9	13	1	1	no	18337
1	1_6	F	3.88805062561189	9	13	2	1	no	18338
1	1_6	F	5.85715189831776	9	13	3	1	no	18339
1	1_6	F	5.29600728954944	9	13	4	1	no	18340
1	1_6	F	5.58684355247768	9	13	5	1	no	18341
1	1_6	F	2.79175586110718	9	13	6	1	no	18342
1	1_6	F	4.96537055375169	9	13	7	1	no	18343
1	1_6	F	5.43395779108674	9	13	8	1	no	18344
1	1_6	F	1.64379966333493	9	13	9	1	no	18345
1	1_6	F	2.89181673581702	9	13	10	1	no	18346
1	1_6	F	3.67943812381355	9	14	0	1	no	18360
1	1_6	F	1.30862491850228	9	14	1	1	no	18361
1	1_6	F	5.70913996362232	9	14	2	1	no	18362
1	1_6	F	7.03065413745755	9	14	3	1	no	18363
1	1_6	F	7.06843878855834	9	14	4	1	no	18364
1	1_6	F	6.59214330018979	9	14	5	1	no	18365
1	1_6	F	5.81681554130462	9	14	6	1	no	18366
1	1_6	F	4.1780735883249	9	14	7	1	no	18367
1	1_6	F	3.34809330227088	9	14	10	1	no	18370
1	1_6	F	3.10841820693566	9	15	2	1	no	18386
1	1_6	F	6.0901716497714	9	15	3	1	no	18387
1	1_6	F	6.21103363200444	9	15	4	1	no	18388
1	1_6	F	5.02477450345399	9	15	5	1	no	18389
1	1_6	F	6.65627977600894	9	15	6	1	no	18390
1	1_6	F	1.30378701691762	9	15	7	1	no	18391
1	1_6	F	2.32477388594511	9	15	8	1	no	18392
1	1_6	F	-0.896680375933322	9	15	9	1	no	18393
1	1_6	F	1.16237383946627	9	15	10	1	no	18394
1	1_6	F	2.76190767199819	9	16	2	1	no	18410
1	1_6	F	5.68170735990605	9	16	3	1	no	18411
1	1_6	F	5.98088560095166	9	16	4	1	no	18412
1	1_6	F	4.59396255324911	9	16	5	1	no	18413
1	1_6	F	6.96985382773853	9	16	6	1	no	18414
1	1_6	F	6.56662313011283	9	16	7	1	no	18415
1	1_6	F	1.23542499132436	9	16	8	1	no	18416
1	1_6	F	3.32671227454801	9	17	0	1	no	18432
1	1_6	F	5.21447431039673	9	17	3	1	no	18435
1	1_6	F	5.65271857239253	9	17	4	1	no	18436
1	1_6	F	4.84739040916518	9	17	5	1	no	18437
1	1_6	F	5.96971287677059	9	17	6	1	no	18438
1	1_6	F	6.95087801742165	9	17	7	1	no	18439
1	1_6	F	4.37981695448095	9	17	8	1	no	18440
1	1_6	F	2.75281046247628	9	17	9	1	no	18441
1	1_6	F	1.50983425128166	9	17	10	1	no	18442
1	1_6	F	2.79955771109594	9	18	0	1	no	18456
1	1_6	F	2.4939009593534	9	18	1	1	no	18457
1	1_6	F	6.34887152673655	9	18	2	1	no	18458
1	1_6	F	6.66328803135879	9	18	3	1	no	18459
1	1_6	F	6.53114872365093	9	18	4	1	no	18460
1	1_6	F	5.72834250783678	9	18	5	1	no	18461
1	1_6	F	5.62952358410687	9	18	6	1	no	18462
1	1_6	F	4.83334381298069	9	18	7	1	no	18463
1	1_6	F	1.57714091773961	9	18	8	1	no	18464
1	1_6	F	1.71105525162997	9	18	9	1	no	18465
1	1_6	F	2.95134398833871	9	19	0	1	no	18480
1	1_6	F	1.73159288938777	9	19	1	1	no	18481
1	1_6	F	4.50167409117971	9	19	2	1	no	18482
1	1_6	F	5.14007326811903	9	19	3	1	no	18483
1	1_6	F	3.91673612199591	9	19	4	1	no	18484
1	1_6	F	4.79335252675366	9	19	5	1	no	18485
1	1_6	F	2.45892436365043	9	19	6	1	no	18486
1	1_6	F	4.03698111326946	9	19	7	1	no	18487
1	1_6	F	4.83886003398412	9	19	8	1	no	18488
1	1_6	F	5.04311794662122	9	19	9	1	no	18489
1	1_6	F	3.23818532172396	9	19	10	1	no	18490
1	1_6	F	2.37889069786539	9	20	1	1	no	18505
1	1_6	F	1.96479490082688	9	20	2	1	no	18506
1	1_6	F	4.75061052920447	9	20	3	1	no	18507
1	1_6	F	5.57232607749314	9	20	4	1	no	18508
1	1_6	F	4.14134423536276	9	20	5	1	no	18509
1	1_6	F	4.6887795769288	9	20	6	1	no	18510
1	1_6	F	2.38434003716186	9	20	9	1	no	18513
1	1_6	F	4.44270484531394	9	20	10	1	no	18514
1	1_6	F	2.61929695052642	9	21	0	1	no	18528
1	1_6	F	2.83574412561104	9	21	1	1	no	18529
1	1_6	F	3.01680611127872	9	21	2	1	no	18530
1	1_6	F	5.03265916027488	9	21	3	1	no	18531
1	1_6	F	6.09302403387831	9	21	4	1	no	18532
1	1_6	F	3.74041526881622	9	21	5	1	no	18533
1	1_6	F	1.69915828465798	9	21	6	1	no	18534
1	1_6	F	1.91302445419321	9	21	7	1	no	18535
1	1_6	F	3.95271676845709	9	21	8	1	no	18536
1	1_6	F	4.94364447028065	9	21	9	1	no	18537
1	1_6	F	2.48906465994053	9	21	10	1	no	18538
1	1_6	F	2.71892224936824	9	22	0	1	no	18552
1	1_6	F	2.51399688019818	9	22	1	1	no	18553
1	1_6	F	6.91547830654465	9	22	4	1	no	18556
1	1_6	F	2.51291201291411	9	22	7	1	no	18559
1	1_6	F	5.23703786438259	9	22	8	1	no	18560
1	1_6	F	5.11390609894152	9	22	9	1	no	18561
1	1_6	F	6.1542898277293	9	22	10	1	no	18562
1	1_6	F	2.17611157005583	9	23	1	1	no	18577
1	1_6	F	3.08362667679934	9	23	2	1	no	18578
1	1_6	F	4.32108856798144	9	23	3	1	no	18579
1	1_6	F	7.02758908640738	9	23	4	1	no	18580
1	1_6	F	5.93107680928285	9	23	5	1	no	18581
1	1_6	F	5.45181195651769	9	23	6	1	no	18582
1	1_6	F	2.16058599318805	9	23	7	1	no	18583
1	1_6	F	2.36414326489859	9	23	8	1	no	18584
1	1_6	F	2.32865356220973	9	23	9	1	no	18585
1	1_6	F	3.59656161295629	9	23	10	1	no	18586
1	1_6	F	3.65287806601948	9	24	0	1	no	18600
1	1_6	F	2.40117375701084	9	24	1	1	no	18601
1	1_6	F	1.83593022452102	9	24	2	1	no	18602
1	1_6	F	5.43919561384287	9	24	3	1	no	18603
1	1_6	F	5.73862369275705	9	24	4	1	no	18604
1	1_6	F	6.26458106292487	9	24	5	1	no	18605
1	1_6	F	6.62016006876315	9	24	6	1	no	18606
1	1_6	F	6.33783611814497	9	24	7	1	no	18607
1	1_6	F	3.16876893342331	9	24	8	1	no	18608
1	1_6	F	1.58740135899253	9	24	9	1	no	18609
1	1_6	F	2.46549905769087	9	24	10	1	no	18610
1	1_6	F	3.57937795678759	9	25	1	1	no	18625
1	1_6	F	-0.89668037548557	9	25	2	1	no	18626
1	1_6	F	6.3806539409932	9	25	3	1	no	18627
1	1_6	F	2.34657313211544	9	25	6	1	no	18630
1	1_6	F	4.17183235102386	9	25	7	1	no	18631
1	1_6	F	4.09562852336661	9	25	8	1	no	18632
1	1_6	F	1.93057638968549	9	25	9	1	no	18633
1	1_6	F	1.76182843650604	9	25	10	1	no	18634
1	1_6	F	2.65744808773531	9	29	0	1	no	18720
1	1_6	F	2.32817351181602	9	29	1	1	no	18721
1	1_6	F	2.95827162214089	9	29	2	1	no	18722
1	1_6	F	6.12122017641286	9	29	3	1	no	18723
1	1_6	F	7.19541975058983	9	29	4	1	no	18724
1	1_6	F	6.48358638350149	9	29	5	1	no	18725
1	1_6	F	6.37295543435323	9	29	6	1	no	18726
1	1_6	F	3.55179427830924	9	29	7	1	no	18727
1	1_6	F	6.59239473932038	9	29	8	1	no	18728
1	1_6	F	2.36990516936827	9	30	0	1	no	18744
1	1_6	F	1.38425583622723	9	30	1	1	no	18745
1	1_6	F	1.83277726536165	9	30	2	1	no	18746
1	1_6	F	6.40389942285504	9	30	3	1	no	18747
1	1_6	F	6.68189856133362	9	30	4	1	no	18748
1	1_6	F	6.1149291359065	9	30	5	1	no	18749
1	1_6	F	6.7816470700351	9	30	6	1	no	18750
1	1_6	F	2.55943294355806	9	30	7	1	no	18751
1	1_6	F	1.10511427336069	9	30	8	1	no	18752
1	1_6	F	1.6833340233883	9	30	9	1	no	18753
1	1_6	F	2.01554705003574	9	30	10	1	no	18754
1	1_6	F	6.86622866391034	9	31	0	1	no	18768
1	1_6	F	6.08565729349334	9	31	1	1	no	18769
1	1_6	F	6.16852934847903	9	31	2	1	no	18770
1	1_6	F	3.10458808612698	9	31	3	1	no	18771
1	1_6	F	5.39824195037285	9	31	4	1	no	18772
1	1_6	F	6.83110900836528	9	31	5	1	no	18773
1	1_6	F	2.33631207029377	9	31	6	1	no	18774
1	1_6	F	4.65874430685329	9	31	7	1	no	18775
1	1_6	F	6.111618889534	9	31	8	1	no	18776
1	1_6	F	1.88839479682538	9	31	9	1	no	18777
1	1_6	F	0.874251980380823	9	31	10	1	no	18778
1	1_6	F	1.26029774614251	9	32	0	1	no	18792
1	1_6	F	2.47027126609654	9	32	1	1	no	18793
1	1_6	F	6.06549935734085	9	32	2	1	no	18794
1	1_6	F	4.45063144060414	9	32	3	1	no	18795
1	1_6	F	6.61887577543342	9	32	4	1	no	18796
1	1_6	F	3.07952930068029	9	32	5	1	no	18797
1	1_6	F	1.87483908923309	9	32	6	1	no	18798
1	1_6	F	4.66533246538515	9	32	7	1	no	18799
1	1_6	F	1.83036471701707	9	33	0	1	no	18816
1	1_6	F	1.729929647134	9	33	1	1	no	18817
1	1_6	F	2.19837448856899	9	33	2	1	no	18818
1	1_6	F	3.7018132200362	9	33	3	1	no	18819
1	1_6	F	6.5948159281565	9	33	4	1	no	18820
1	1_6	F	2.01765454680197	9	33	5	1	no	18821
1	1_6	F	4.39390497814437	9	33	6	1	no	18822
1	1_6	F	5.40429030490328	9	33	7	1	no	18823
1	1_6	F	2.09619670640339	9	33	8	1	no	18824
1	1_6	F	4.60407535320272	9	33	9	1	no	18825
1	1_6	F	7.02473040391981	9	33	10	1	no	18826
1	1_6	F	4.28790665100366	9	34	0	1	no	18840
1	1_6	F	2.71699198899052	9	34	1	1	no	18841
1	1_6	F	6.82515420091592	9	34	2	1	no	18842
1	1_6	F	6.40137766853859	9	34	3	1	no	18843
1	1_6	F	3.67522809144493	9	34	4	1	no	18844
1	1_6	F	6.26563872421529	9	34	5	1	no	18845
1	1_6	F	5.57954689825778	9	34	6	1	no	18846
1	1_6	F	2.55680558439008	9	34	10	1	no	18850
1	1_6	F	2.81049925659008	9	35	0	1	no	18864
1	1_6	F	3.44374286634809	9	35	1	1	no	18865
1	1_6	F	5.97827410427225	9	35	2	1	no	18866
1	1_6	F	6.30243186255378	9	35	3	1	no	18867
1	1_6	F	6.91460334415252	9	35	4	1	no	18868
1	1_6	F	3.68677063824997	9	35	5	1	no	18869
1	1_6	F	1.85434716807753	9	35	6	1	no	18870
1	1_6	F	2.23033167724284	9	35	7	1	no	18871
1	1_6	F	1.55081132443604	9	35	8	1	no	18872
1	1_6	F	2.99179909413638	9	35	9	1	no	18873
1	1_6	F	0.925242124077175	9	35	10	1	no	18874
1	1_6	F	2.93252928273559	9	36	0	1	no	18888
1	1_6	F	3.22425732019392	9	36	1	1	no	18889
1	1_6	F	3.17622723405024	9	36	2	1	no	18890
1	1_6	F	3.94803261582667	9	36	3	1	no	18891
1	1_6	F	6.87509680894186	9	36	4	1	no	18892
1	1_6	F	6.99830612755754	9	36	5	1	no	18893
1	1_6	F	5.64049233115705	9	36	6	1	no	18894
1	1_6	F	5.46371185383926	9	36	7	1	no	18895
1	1_6	F	4.90353894300759	9	36	8	1	no	18896
1	1_6	F	1.82550701104596	9	36	9	1	no	18897
1	1_6	F	1.61570447802262	9	36	10	1	no	18898
1	1_6	F	2.40862235043695	9	37	0	1	no	18912
1	1_6	F	2.53430899886796	9	37	1	1	no	18913
1	1_6	F	2.86717782445892	9	37	2	1	no	18914
1	1_6	F	6.09657369279314	9	37	3	1	no	18915
1	1_6	F	6.24631456080519	9	37	4	1	no	18916
1	1_6	F	4.06818140563853	9	37	5	1	no	18917
1	1_6	F	4.73390661186752	9	37	6	1	no	18918
1	1_6	F	2.48763426577871	9	37	7	1	no	18919
1	1_6	F	1.46525008935402	9	37	8	1	no	18920
1	1_6	F	2.30635534234415	9	37	9	1	no	18921
1	1_6	F	2.40225841175731	9	38	1	1	no	18937
1	1_6	F	2.93596564662271	9	38	2	1	no	18938
1	1_6	F	4.21467827153628	9	38	3	1	no	18939
1	1_6	F	6.11641165845741	9	38	6	1	no	18942
1	1_6	F	2.07360289667398	9	38	7	1	no	18943
1	1_6	F	2.29665000671644	9	38	8	1	no	18944
1	1_6	F	1.68632350220596	9	38	9	1	no	18945
1	1_6	F	1.04281741189674	9	38	10	1	no	18946
1	1_6	F	1.50357838235307	9	39	0	1	no	18960
1	1_6	F	2.32179240256465	9	39	1	1	no	18961
1	1_6	F	2.08621575624548	9	39	2	1	no	18962
1	1_6	F	3.86709690855781	9	39	3	1	no	18963
1	1_6	F	6.84787451118981	9	39	4	1	no	18964
1	1_6	F	7.53403607094878	9	39	5	1	no	18965
1	1_6	F	5.40211006070795	9	39	6	1	no	18966
1	1_6	F	2.8149949443495	9	39	7	1	no	18967
1	1_6	F	2.96172145013739	9	39	8	1	no	18968
1	1_6	F	3.64443795861319	9	39	9	1	no	18969
1	1_6	F	5.73384303330631	9	39	10	1	no	18970
1	1_6	F	4.36178404981145	9	40	0	1	no	18984
1	1_6	F	3.11047447631168	9	40	3	1	no	18987
1	1_6	F	5.90562835149683	9	40	4	1	no	18988
1	1_6	F	4.66259952347706	9	40	5	1	no	18989
1	1_6	F	0.278377278455635	9	40	6	1	no	18990
1	1_6	F	2.39898540584417	9	40	7	1	no	18991
1	1_6	F	2.09307354111291	9	40	8	1	no	18992
1	1_6	F	4.62384131962867	9	40	9	1	no	18993
1	1_6	F	1.48251796230717	9	40	10	1	no	18994
2	2_2	F	4.70588184480248	10	-20	0	0	yes	0
2	2_2	F	6.95398517399586	10	-20	3	0	yes	3
2	2_2	F	4.61352181137283	10	-20	4	0	yes	4
2	2_2	F	4.58603657645074	10	-20	5	0	yes	5
2	2_2	F	4.30060950720993	10	-20	6	0	yes	6
2	2_2	F	5.27574197529284	10	-19	2	0	yes	26
2	2_2	F	7.50550823615307	10	-19	3	0	yes	27
2	2_2	F	7.81305429255129	10	-19	4	0	yes	28
2	2_2	F	7.33620343031867	10	-19	5	0	yes	29
2	2_2	F	2.94910700987148	10	-18	0	0	yes	48
2	2_2	F	3.75561777076909	10	-18	1	0	yes	49
2	2_2	F	5.74900213274852	10	-18	2	0	yes	50
2	2_2	F	5.44706797076544	10	-18	3	0	yes	51
2	2_2	F	5.35006207216518	10	-18	4	0	yes	52
2	2_2	F	7.79776123466499	10	-17	2	0	yes	74
2	2_2	F	7.49350251304854	10	-17	3	0	yes	75
2	2_2	F	6.52824614589195	10	-17	4	0	yes	76
2	2_2	F	7.10924710587123	10	-17	5	0	yes	77
2	2_2	F	7.25316326949449	10	-16	3	0	yes	99
2	2_2	F	5.72065960507068	10	-16	8	0	yes	104
2	2_2	F	3.48485557772058	10	-16	9	0	yes	105
2	2_2	F	3.42500698882539	10	-16	10	0	yes	106
2	2_2	F	5.9926224257026	10	-15	2	0	yes	122
2	2_2	F	5.99674575159079	10	-15	3	0	yes	123
2	2_2	F	5.98325319623279	10	-15	6	0	yes	126
2	2_2	F	6.07922733680113	10	-15	7	0	yes	127
2	2_2	F	4.54429866855698	10	-14	1	0	yes	145
2	2_2	F	6.54405159157435	10	-14	2	0	yes	146
2	2_2	F	6.5750993272262	10	-14	3	0	yes	147
2	2_2	F	6.56621997826285	10	-14	4	0	yes	148
2	2_2	F	6.46264477537879	10	-14	5	0	yes	149
2	2_2	F	7.06134273111525	10	-14	6	0	yes	150
2	2_2	F	6.88492062045341	10	-13	2	0	yes	170
2	2_2	F	5.63007463584235	10	-13	3	0	yes	171
2	2_2	F	6.13928949540053	10	-13	4	0	yes	172
2	2_2	F	5.34238769568721	10	-13	5	0	yes	173
2	2_2	F	7.14798276783167	10	-12	2	0	yes	194
2	2_2	F	6.17429352559211	10	-12	3	0	yes	195
2	2_2	F	6.00006081657214	10	-12	4	0	yes	196
2	2_2	F	7.42645633216808	10	-11	0	0	yes	216
2	2_2	F	7.27998620218043	10	-11	1	0	yes	217
2	2_2	F	7.39906810957149	10	-11	2	0	yes	218
2	2_2	F	6.58581256099091	10	-11	3	0	yes	219
2	2_2	F	5.0671244830576	10	-11	4	0	yes	220
2	2_2	F	7.00437027789229	10	-11	5	0	yes	221
2	2_2	F	4.99650060975972	10	-10	1	0	yes	241
2	2_2	F	5.002348354106	10	-10	2	0	yes	242
2	2_2	F	5.72278131427047	10	-10	3	0	yes	243
2	2_2	F	6.01753001683964	10	-10	4	0	yes	244
2	2_2	F	6.22233757357872	10	-10	5	0	yes	245
2	2_2	F	6.55580933703369	10	-10	6	0	yes	246
2	2_2	F	6.03512719086094	10	-9	0	0	yes	264
2	2_2	F	4.10322227980423	10	-9	1	0	yes	265
2	2_2	F	6.08773238824036	10	-9	2	0	yes	266
2	2_2	F	5.25695864742276	10	-9	3	0	yes	267
2	2_2	F	5.82282863819488	10	-9	4	0	yes	268
2	2_2	F	6.8757663200962	10	-9	5	0	yes	269
2	2_2	F	3.06067557464	10	-9	8	0	yes	272
2	2_2	F	5.58374722664646	10	-8	0	0	yes	288
2	2_2	F	4.50561790253071	10	-8	3	0	yes	291
2	2_2	F	5.06462400837056	10	-8	4	0	yes	292
2	2_2	F	6.60629569551703	10	-8	5	0	yes	293
2	2_2	F	6.22489635426797	10	-6	0	0	yes	336
2	2_2	F	7.32002956004228	10	-6	3	0	yes	339
2	2_2	F	7.47621717696156	10	-6	4	0	yes	340
2	2_2	F	5.87813290960778	10	-6	5	0	yes	341
2	2_2	F	5.51791900871151	10	-5	1	0	yes	361
2	2_2	F	6.50444325555196	10	-5	2	0	yes	362
2	2_2	F	6.25655098348867	10	-5	3	0	yes	363
2	2_2	F	6.64971498593551	10	-2	4	0	yes	436
2	2_2	F	2.87673453115639	10	-1	0	0	yes	456
2	2_2	F	4.06795457034427	10	-1	1	0	yes	457
2	2_2	F	5.76485514910162	10	-1	2	0	yes	458
2	2_2	F	6.71881716347562	10	0	2	0	yes	482
2	2_2	F	5.05473617745373	10	1	2	0	yes	506
2	2_2	F	5.11745248359441	10	1	5	0	yes	509
2	2_2	F	5.07911930497447	10	1	6	0	yes	510
2	2_2	F	6.60550400028534	10	1	7	0	yes	511
2	2_2	F	1.23944848067766	10	2	0	0	yes	528
2	2_2	F	6.2524853236903	10	2	1	0	yes	529
2	2_2	F	7.4299375808831	10	2	2	0	yes	530
2	2_2	F	7.43229874755463	10	2	3	0	yes	531
2	2_2	F	7.13496554683225	10	2	4	0	yes	532
2	2_2	F	6.1867769746532	10	2	5	0	yes	533
2	2_2	F	3.91036379549049	10	2	6	0	yes	534
2	2_2	F	4.45341165935161	10	2	7	0	yes	535
2	2_2	F	4.47696894287019	10	2	8	0	yes	536
2	2_2	F	2.34918087977033	10	3	5	0	yes	557
2	2_2	F	5.72655509280346	10	3	6	0	yes	558
2	2_2	F	6.7088210760044	10	3	7	0	yes	559
2	2_2	F	6.605825955078	10	3	8	0	yes	560
2	2_2	F	6.96613332102063	10	3	9	0	yes	561
2	2_2	F	2.8997865725044	10	3	10	0	yes	562
2	2_2	F	5.66231096568926	10	4	2	0	yes	578
2	2_2	F	5.37924984490015	10	4	3	0	yes	579
2	2_2	F	3.73535685133501	10	4	4	0	yes	580
2	2_2	F	7.27341903860645	10	4	5	0	yes	581
2	2_2	F	4.71961660222717	10	4	8	0	yes	584
2	2_2	F	2.63174001618139	10	4	9	0	yes	585
2	2_2	F	3.55165646710861	10	5	1	0	yes	601
2	2_2	F	5.79070470975759	10	5	4	0	yes	604
2	2_2	F	4.46799441921623	10	5	5	0	yes	605
2	2_2	F	5.47576815953559	10	5	6	0	yes	606
2	2_2	F	5.13256277381961	10	5	10	0	yes	610
2	2_2	F	6.00842771522016	10	6	5	0	yes	629
2	2_2	F	5.30624629008274	10	6	6	0	yes	630
2	2_2	F	5.93540650305671	10	6	9	0	yes	633
2	2_2	F	4.22466660684248	10	6	10	0	yes	634
2	2_2	F	5.54273865810259	10	7	5	0	yes	653
2	2_2	F	6.17652591973591	10	7	6	0	yes	654
2	2_2	F	3.423114641146	10	8	0	0	yes	672
2	2_2	F	3.52379047924202	10	8	1	0	yes	673
2	2_2	F	6.43803149013119	10	8	2	0	yes	674
2	2_2	F	6.37527054257653	10	8	3	0	yes	675
2	2_2	F	6.48975095390196	10	8	4	0	yes	676
2	2_2	F	7.42309857832355	10	8	9	0	yes	681
2	2_2	F	1.38128497575869	10	9	0	0	yes	696
2	2_2	F	6.67359031516921	10	9	1	0	yes	697
2	2_2	F	6.6671809255737	10	9	2	0	yes	698
2	2_2	F	7.15306575209293	10	9	5	0	yes	701
2	2_2	F	5.79599163188962	10	9	6	0	yes	702
2	2_2	F	4.78836338535584	10	9	7	0	yes	703
2	2_2	F	0.67462064848807	10	10	0	0	yes	720
2	2_2	F	2.62533318910844	10	10	1	0	yes	721
2	2_2	F	5.16188225907137	10	10	4	0	yes	724
2	2_2	F	4.72052627640364	10	10	5	0	yes	725
2	2_2	F	6.35994577208823	10	10	6	0	yes	726
2	2_2	F	5.33918402006809	10	10	10	0	yes	730
2	2_2	F	6.47566562035058	10	11	1	0	yes	745
2	2_2	F	6.52473000031738	10	11	2	0	yes	746
2	2_2	F	6.746278659551	10	11	3	0	yes	747
2	2_2	F	7.18369785728199	10	11	4	0	yes	748
2	2_2	F	6.60084447892442	10	12	3	0	yes	771
2	2_2	F	5.48041450232338	10	12	7	0	yes	775
2	2_2	F	3.34559353132354	10	12	8	0	yes	776
2	2_2	F	2.85341458108395	10	12	9	0	yes	777
2	2_2	F	3.67121419173216	10	12	10	0	yes	778
2	2_2	F	2.86502537790453	10	13	2	0	yes	794
2	2_2	F	6.96902395058432	10	13	5	0	yes	797
2	2_2	F	5.50386959590038	10	13	6	0	yes	798
2	2_2	F	5.48799053489995	10	13	7	0	yes	799
2	2_2	F	7.33134714824847	10	14	4	0	yes	820
2	2_2	F	6.17827832788105	10	14	5	0	yes	821
2	2_2	F	6.32924080403849	10	14	6	0	yes	822
2	2_2	F	5.73827429852444	10	15	3	0	yes	843
2	2_2	F	5.20974115663244	10	15	4	0	yes	844
2	2_2	F	6.98841869494011	10	15	7	0	yes	847
2	2_2	F	7.02300726460325	10	15	8	0	yes	848
2	2_2	F	5.90925730965148	10	15	9	0	yes	849
2	2_2	F	5.28026747837383	10	15	10	0	yes	850
2	2_2	F	2.78073623603581	10	16	7	0	yes	871
2	2_2	F	6.13624807628059	10	16	8	0	yes	872
2	2_2	F	5.03927378947438	10	16	9	0	yes	873
3	3_2	F	2.67469626858638	3	-12	10	8	no	0
3	3_2	F	2.41069934163509	3	-11	7	8	no	21
3	3_2	F	4.47974127685897	3	-9	2	8	no	64
3	3_2	F	5.64017063597532	3	-8	1	8	no	87
3	3_2	F	3.93730714424162	3	-8	2	8	no	88
3	3_2	F	1.72442360665573	3	-7	0	8	no	110
3	3_2	F	5.93757523315447	3	-7	1	8	no	111
3	3_2	F	6.67917462383993	3	-7	7	8	no	117
3	3_2	F	2.80958120902089	3	-7	8	8	no	118
3	3_2	F	1.44313724327226	3	-7	9	8	no	119
3	3_2	F	2.68376683985103	3	-7	10	8	no	120
3	3_2	F	7.21591797731765	3	-6	5	8	no	139
3	3_2	F	3.67191608113138	3	-6	6	8	no	140
3	3_2	F	7.36650118412745	3	-5	6	8	no	164
3	3_2	F	7.3674863132949	3	-5	7	8	no	165
3	3_2	F	3.8343817120028	3	-5	8	8	no	166
3	3_2	F	2.94375499353059	3	-5	9	8	no	167
3	3_2	F	3.59963438856348	3	-4	7	8	no	189
3	3_2	F	3.25318469476783	3	-4	8	8	no	190
3	3_2	F	2.33445169140834	3	1	6	8	no	308
3	3_2	F	6.79746078448801	3	3	1	8	no	351
3	3_2	F	7.72073269126091	3	3	2	8	no	352
3	3_2	F	6.05304423598239	3	3	6	8	no	356
3	3_2	F	6.96838638849623	3	5	7	8	no	405
3	3_2	F	1.66664660157507	3	5	8	8	no	406
3	3_2	F	1.03324147021933	3	5	9	8	no	407
3	3_2	F	7.11731366645578	3	5	10	8	no	408
3	3_2	F	6.41689115582316	3	7	2	8	no	448
3	3_2	F	5.70585508909578	3	7	8	8	no	454
3	3_2	F	2.82208169438237	3	7	9	8	no	455
3	3_2	F	7.05006820303341	3	8	5	8	no	475
3	3_2	F	5.92037301356372	3	9	2	8	no	496
3	3_2	F	7.23424433545227	3	9	7	8	no	501
3	3_2	F	6.15365429955715	3	17	10	8	no	696
3	3_2	F	2.48218990744156	3	18	5	8	no	715
3	3_2	F	7.10290318154615	3	18	6	8	no	716
3	3_2	F	3.8859035874146	3	18	7	8	no	717
3	3_2	F	6.14529251855711	3	18	8	8	no	718
3	3_2	F	5.77169657605569	3	20	3	8	no	761
3	3_2	F	6.78506459479725	3	20	4	8	no	762
3	3_2	F	1.64487213483682	3	21	1	8	no	783
3	3_2	F	4.82716299009934	3	21	2	8	no	784
3	3_2	F	6.7715837627732	3	21	3	8	no	785
3	3_2	F	5.77428730768613	3	22	2	8	no	808
3	3_2	F	5.3564829632257	3	22	3	8	no	809
3	3_2	F	5.70531218669563	3	22	4	8	no	810
3	3_2	F	6.21054142977305	3	23	3	8	no	833
3	3_2	F	7.23583002278683	3	23	4	8	no	834
3	3_2	F	6.08833478028215	3	23	9	8	no	839
3	3_2	F	3.84147418742245	3	27	0	8	no	926
3	3_2	F	1.89576427360775	3	27	1	8	no	927
3	3_2	F	5.79136376202248	3	27	2	8	no	928
3	3_2	F	6.57782280883982	3	27	5	8	no	931
3	3_2	F	4.79898043730527	3	27	8	8	no	934
3	3_2	F	5.90814501083086	3	27	9	8	no	935
3	3_2	F	2.15126506608282	3	28	0	8	no	950
3	3_2	F	5.71939665318474	3	31	10	8	no	1032
3	3_2	F	6.12586696206327	3	32	8	8	no	1054
3	3_2	F	6.81171204998525	3	33	4	8	no	1074
3	3_2	F	2.49806800954046	3	33	5	8	no	1075
3	3_2	F	2.34278949026556	3	33	9	8	no	1079
3	3_2	F	6.22954612156394	3	33	10	8	no	1080
3	3_3	F	3.38885120036773	4	-20	0	7	no	8558
3	3_3	F	4.98802688268184	4	-20	3	7	no	8561
3	3_3	F	4.37987144964342	4	-20	4	7	no	8562
3	3_3	F	5.06553221705296	4	-20	5	7	no	8563
3	3_3	F	6.55788650155748	4	-20	6	7	no	8564
3	3_3	F	5.95143843100844	4	-20	7	7	no	8565
3	3_3	F	7.04632463853207	4	-19	5	7	no	8587
3	3_3	F	6.21907470471063	4	-19	6	7	no	8588
3	3_3	F	4.3365044849524	4	-18	0	7	no	8606
3	3_3	F	5.41580577714648	4	-18	1	7	no	8607
3	3_3	F	6.73771620139303	4	-18	2	7	no	8608
3	3_3	F	7.35790127482928	4	-18	3	7	no	8609
3	3_3	F	7.43302409076385	4	-18	4	7	no	8610
3	3_3	F	6.77489919905171	4	-18	5	7	no	8611
3	3_3	F	6.54341736843749	4	-18	6	7	no	8612
3	3_3	F	5.07399976017286	4	-18	7	7	no	8613
3	3_3	F	5.21329934271774	4	-17	2	7	no	8632
3	3_3	F	7.41348403935404	4	-17	3	7	no	8633
3	3_3	F	6.76316550382557	4	-17	4	7	no	8634
3	3_3	F	6.63217847695883	4	-17	5	7	no	8635
3	3_3	F	6.86658929707449	4	-17	6	7	no	8636
3	3_3	F	5.88782915075314	4	-17	7	7	no	8637
3	3_3	F	6.22133858719848	4	-17	10	7	no	8640
3	3_3	F	5.72699144039887	4	-16	2	7	no	8656
3	3_3	F	6.91962677263317	4	-16	3	7	no	8657
3	3_3	F	6.22261400934749	4	-16	4	7	no	8658
3	3_3	F	7.02597160595449	4	-16	5	7	no	8659
3	3_3	F	5.7081449623333	4	-16	9	7	no	8663
3	3_3	F	6.74692562948752	4	-16	10	7	no	8664
3	3_3	F	6.68095335507528	4	-15	1	7	no	8679
3	3_3	F	7.35010858392709	4	-15	2	7	no	8680
3	3_3	F	7.81459701130768	4	-15	3	7	no	8681
3	3_3	F	6.06706569797634	4	-15	4	7	no	8682
3	3_3	F	5.13985633762001	4	-15	5	7	no	8683
3	3_3	F	6.15952902368315	4	-15	6	7	no	8684
3	3_3	F	5.43195304595389	4	-15	9	7	no	8687
3	3_3	F	5.45157629990418	4	-15	10	7	no	8688
3	3_3	F	5.60244668887625	4	-14	1	7	no	8703
3	3_3	F	6.66406317975135	4	-14	2	7	no	8704
3	3_3	F	7.03765532286947	4	-14	3	7	no	8705
3	3_3	F	2.7280964787	4	-14	4	7	no	8706
3	3_3	F	6.26220306198221	4	-14	5	7	no	8707
3	3_3	F	6.5600877508734	4	-14	6	7	no	8708
3	3_3	F	6.73561390353721	4	-14	7	7	no	8709
3	3_3	F	5.64466709734806	4	-14	8	7	no	8710
3	3_3	F	6.165148466743	4	-14	9	7	no	8711
3	3_3	F	7.12174170548756	4	-13	3	7	no	8729
3	3_3	F	6.71969580103136	4	-13	7	7	no	8733
3	3_3	F	6.54382850763263	4	-13	8	7	no	8734
3	3_3	F	4.17295606373858	4	-12	1	7	no	8751
3	3_3	F	5.46782883552773	4	-12	2	7	no	8752
3	3_3	F	6.91626357633865	4	-12	3	7	no	8753
3	3_3	F	7.0441435575546	4	-12	4	7	no	8754
3	3_3	F	6.30902160824349	4	-12	5	7	no	8755
3	3_3	F	6.29384658705396	4	-12	8	7	no	8758
3	3_3	F	1.55707977310841	4	-12	9	7	no	8759
3	3_3	F	2.87988618634123	4	-12	10	7	no	8760
3	3_3	F	5.53920357586599	4	-11	2	7	no	8776
3	3_3	F	5.98479624347914	4	-11	3	7	no	8777
3	3_3	F	6.75979091106546	4	-11	4	7	no	8778
3	3_3	F	5.98671351266751	4	-11	5	7	no	8779
3	3_3	F	6.73258859610851	4	-11	6	7	no	8780
3	3_3	F	6.49500573930865	4	-11	7	7	no	8781
3	3_3	F	5.27716583418696	4	-11	8	7	no	8782
3	3_3	F	5.05749586620689	4	-11	9	7	no	8783
3	3_3	F	2.75074031739466	4	-11	10	7	no	8784
3	3_3	F	3.07839467447759	4	-10	1	7	no	8799
3	3_3	F	6.86613332248971	4	-10	2	7	no	8800
3	3_3	F	5.4531828446823	4	-10	3	7	no	8801
3	3_3	F	5.16726462819513	4	-10	4	7	no	8802
3	3_3	F	5.86923593755378	4	-10	5	7	no	8803
3	3_3	F	2.88114297323888	4	-10	6	7	no	8804
3	3_3	F	5.70265465808616	4	-10	7	7	no	8805
3	3_3	F	6.15064802192069	4	-10	8	7	no	8806
3	3_3	F	6.65649180544881	4	-10	9	7	no	8807
3	3_3	F	5.76640591937869	4	-10	10	7	no	8808
3	3_3	F	5.23253620457806	4	-9	1	7	no	8823
3	3_3	F	4.04441599338424	4	-9	2	7	no	8824
3	3_3	F	5.90699301387153	4	-9	3	7	no	8825
3	3_3	F	6.44218167214866	4	-9	4	7	no	8826
3	3_3	F	7.333357928936	4	-9	5	7	no	8827
3	3_3	F	6.83544604355841	4	-9	6	7	no	8828
3	3_3	F	1.93697881227043	4	-9	9	7	no	8831
3	3_3	F	2.98104992178776	4	-9	10	7	no	8832
3	3_3	F	5.79644351206027	4	-8	2	7	no	8848
3	3_3	F	4.75512540982752	4	-8	3	7	no	8849
3	3_3	F	3.90284883238431	4	-8	4	7	no	8850
3	3_3	F	5.8326589545746	4	-8	5	7	no	8851
3	3_3	F	3.45275563152396	4	-8	6	7	no	8852
3	3_3	F	7.38717821330864	4	-7	1	7	no	8871
3	3_3	F	5.058715157051	4	-7	2	7	no	8872
3	3_3	F	5.20528282855638	4	-7	3	7	no	8873
3	3_3	F	5.51948419718459	4	-7	4	7	no	8874
3	3_3	F	5.85079076483629	4	-7	9	7	no	8879
3	3_3	F	7.06690591025737	4	-7	10	7	no	8880
3	3_3	F	7.04975200437875	4	-6	2	7	no	8896
3	3_3	F	4.76562054248553	4	-6	3	7	no	8897
3	3_3	F	2.1441360595464	4	-6	7	7	no	8901
3	3_3	F	0.857169161044702	4	-6	8	7	no	8902
3	3_3	F	6.29678916549944	4	-6	9	7	no	8903
3	3_3	F	4.65925536117132	4	-6	10	7	no	8904
3	3_3	F	6.59443728249698	4	-5	6	7	no	8924
3	3_3	F	2.80127357124253	4	-4	0	7	no	8942
3	3_3	F	5.34800852908956	4	-4	1	7	no	8943
3	3_3	F	5.82407110548117	4	-4	2	7	no	8944
3	3_3	F	5.88980158810665	4	-4	3	7	no	8945
3	3_3	F	6.59745068349742	4	-4	4	7	no	8946
3	3_3	F	7.00011992712133	4	-4	7	7	no	8949
3	3_3	F	6.95255496432034	4	-4	8	7	no	8950
3	3_3	F	5.59447323954043	4	-4	9	7	no	8951
3	3_3	F	1.76412348961316	4	-4	10	7	no	8952
3	3_3	F	6.2753065575878	4	-3	2	7	no	8968
3	3_3	F	5.67493308004209	4	-3	3	7	no	8969
3	3_3	F	7.20594251297771	4	-3	4	7	no	8970
3	3_3	F	7.0173469322454	4	-3	5	7	no	8971
3	3_3	F	5.04735009975895	4	-3	6	7	no	8972
3	3_3	F	4.84038518328412	4	-3	7	7	no	8973
3	3_3	F	6.2018922155932	4	-3	8	7	no	8974
3	3_3	F	6.2286502310032	4	-3	9	7	no	8975
3	3_3	F	4.03729815140606	4	-3	10	7	no	8976
3	3_3	F	2.71676754326653	4	-2	0	7	no	8990
3	3_3	F	6.27447814255622	4	-2	1	7	no	8991
3	3_3	F	5.87774061545446	4	-2	2	7	no	8992
3	3_3	F	5.91067176192896	4	-2	3	7	no	8993
3	3_3	F	7.50606366987734	4	-2	4	7	no	8994
3	3_3	F	6.38151029281859	4	-2	5	7	no	8995
3	3_3	F	5.97570839075407	4	-2	6	7	no	8996
3	3_3	F	4.46794136829237	4	-1	2	7	no	9016
3	3_3	F	5.9869558525591	4	-1	3	7	no	9017
3	3_3	F	6.19239570837278	4	-1	4	7	no	9018
3	3_3	F	6.99006276653169	4	-1	5	7	no	9019
3	3_3	F	7.07814839499162	4	-1	6	7	no	9020
3	3_3	F	4.48039626261641	4	-1	9	7	no	9023
3	3_3	F	2.27833124094774	4	-1	10	7	no	9024
3	3_3	F	2.86505800830165	4	0	0	7	no	9038
3	3_3	F	6.24766972949601	4	0	1	7	no	9039
3	3_3	F	7.81546005318536	4	0	2	7	no	9040
3	3_3	F	8.20325443041946	4	0	3	7	no	9041
3	3_3	F	7.20698192746282	4	0	4	7	no	9042
3	3_3	F	6.14944207607932	4	0	5	7	no	9043
3	3_3	F	5.75990470309101	4	0	6	7	no	9044
3	3_3	F	4.80046168438136	4	0	7	7	no	9045
3	3_3	F	5.61907335935954	4	0	10	7	no	9048
3	3_3	F	4.64527327468099	4	1	2	7	no	9064
3	3_3	F	5.54054184732021	4	1	7	7	no	9069
3	3_3	F	6.54194888398428	4	1	8	7	no	9070
3	3_3	F	2.39417901706883	4	1	9	7	no	9071
3	3_3	F	2.90372668184122	4	2	0	7	no	9086
3	3_3	F	6.67416853723779	4	2	1	7	no	9087
3	3_3	F	7.08119681294914	4	2	2	7	no	9088
3	3_3	F	6.90486999913271	4	2	7	7	no	9093
3	3_3	F	6.24329888891269	4	2	8	7	no	9094
3	3_3	F	5.44504429584874	4	2	9	7	no	9095
3	3_3	F	4.4442942978896	4	3	1	7	no	9111
3	3_3	F	4.9749835842479	4	3	2	7	no	9112
3	3_3	F	4.15856252163484	4	3	3	7	no	9113
3	3_3	F	5.32372883513207	4	3	4	7	no	9114
3	3_3	F	5.74291502462706	4	3	5	7	no	9115
3	3_3	F	6.76534197107292	4	3	6	7	no	9116
3	3_3	F	5.80504547495086	4	3	7	7	no	9117
3	3_3	F	6.88846223851458	4	3	8	7	no	9118
3	3_3	F	0.680654915307403	4	4	1	7	no	9135
3	3_3	F	6.84382771765454	4	4	2	7	no	9136
3	3_3	F	7.06257739025663	4	4	3	7	no	9137
3	3_3	F	6.47793025905803	4	4	4	7	no	9138
3	3_3	F	5.28646809643708	4	4	5	7	no	9139
3	3_3	F	4.96969703654223	4	4	6	7	no	9140
3	3_3	F	5.67166760091489	4	4	7	7	no	9141
3	3_3	F	3.06896470469656	4	4	10	7	no	9144
3	3_3	F	1.38508352123515	4	5	0	7	no	9158
3	3_3	F	5.55278436117428	4	5	3	7	no	9161
3	3_3	F	6.95730595586148	4	5	4	7	no	9162
3	3_3	F	6.97269983545448	4	5	5	7	no	9163
3	3_3	F	5.36002072420257	4	5	8	7	no	9166
3	3_3	F	2.83593877455235	4	5	9	7	no	9167
3	3_3	F	5.47306268958002	4	6	3	7	no	9185
3	3_3	F	5.16708329224084	4	6	8	7	no	9190
3	3_3	F	5.60162909228078	4	7	2	7	no	9208
3	3_3	F	5.16291588349044	4	7	3	7	no	9209
3	3_3	F	4.18198102767533	4	7	4	7	no	9210
3	3_3	F	3.86449251400695	4	7	5	7	no	9211
3	3_3	F	4.06966542864618	4	7	6	7	no	9212
3	3_3	F	6.08907334142783	4	7	10	7	no	9216
3	3_3	F	7.33835031414105	4	8	3	7	no	9233
3	3_3	F	6.91238107425899	4	8	4	7	no	9234
3	3_3	F	6.41374230403582	4	8	5	7	no	9235
3	3_3	F	6.91147144461854	4	8	6	7	no	9236
3	3_3	F	6.16466992601935	4	8	7	7	no	9237
3	3_3	F	6.78801472105047	4	8	8	7	no	9238
3	3_3	F	4.54735130740692	4	8	9	7	no	9239
3	3_3	F	3.590876422106	4	8	10	7	no	9240
3	3_3	F	2.3510998979065	4	9	1	7	no	9255
3	3_3	F	5.27817578236917	4	9	2	7	no	9256
3	3_3	F	5.08649615071307	4	9	3	7	no	9257
3	3_3	F	4.53270210720295	4	9	4	7	no	9258
3	3_3	F	5.67930651786412	4	9	5	7	no	9259
3	3_3	F	4.58374454012207	4	9	6	7	no	9260
3	3_3	F	6.67716643859815	4	9	7	7	no	9261
3	3_3	F	5.55837475687106	4	9	8	7	no	9262
3	3_3	F	3.88199063238891	4	9	9	7	no	9263
3	3_3	F	5.41691652196339	4	10	1	7	no	9279
3	3_3	F	4.2051477585851	4	10	2	7	no	9280
3	3_3	F	5.04488334430308	4	10	3	7	no	9281
3	3_3	F	6.87174179810296	4	10	4	7	no	9282
3	3_3	F	7.22582525109911	4	10	5	7	no	9283
3	3_3	F	7.0959113220277	4	10	6	7	no	9284
3	3_3	F	7.17207174001684	4	10	7	7	no	9285
3	3_3	F	6.90535665803885	4	10	8	7	no	9286
3	3_5	F	2.64518720229961	6	-20	0	5	no	26078
3	3_5	F	0.657520002883017	6	-20	1	5	no	26079
3	3_5	F	1.58382073807485	6	-20	2	5	no	26080
3	3_5	F	5.08749460639393	6	-20	3	5	no	26081
3	3_5	F	5.70330915847868	6	-20	4	5	no	26082
3	3_5	F	1.30459720477442	6	-20	5	5	no	26083
3	3_5	F	2.74391007987811	6	-20	6	5	no	26084
3	3_5	F	4.84567572938227	6	-20	7	5	no	26085
3	3_5	F	1.76142719263343	6	-20	8	5	no	26086
3	3_5	F	3.95698869357988	6	-20	9	5	no	26087
3	3_5	F	0.831659926805728	6	-20	10	5	no	26088
3	3_5	F	3.99122882850187	6	-19	0	5	no	26102
3	3_5	F	4.19379275974391	6	-19	1	5	no	26103
3	3_5	F	5.36523529936954	6	-19	2	5	no	26104
3	3_5	F	4.00500994489575	6	-19	3	5	no	26105
3	3_5	F	6.30931666353914	6	-19	4	5	no	26106
3	3_5	F	2.93345055384141	6	-19	5	5	no	26107
3	3_5	F	3.29932821459182	6	-19	6	5	no	26108
3	3_5	F	2.4143808184399	6	-19	7	5	no	26109
3	3_5	F	2.6806237819077	6	-19	8	5	no	26110
3	3_5	F	3.05717383314788	6	-19	9	5	no	26111
3	3_5	F	2.52444828638904	6	-19	10	5	no	26112
3	3_5	F	5.6197692050755	6	-18	1	5	no	26127
3	3_5	F	6.7169266558288	6	-18	2	5	no	26128
3	3_5	F	6.58500616646446	6	-18	3	5	no	26129
3	3_5	F	6.77302018700254	6	-18	4	5	no	26130
3	3_5	F	7.03120414704675	6	-18	5	5	no	26131
3	3_5	F	3.19783584882797	6	-18	10	5	no	26136
3	3_5	F	1.76022152532774	6	-17	0	5	no	26150
3	3_5	F	6.91242328002822	6	-17	1	5	no	26151
3	3_5	F	7.40633544869111	6	-17	2	5	no	26152
3	3_5	F	5.9599676017609	6	-17	3	5	no	26153
3	3_5	F	7.14754495025093	6	-17	4	5	no	26154
3	3_5	F	6.60000518540718	6	-17	5	5	no	26155
3	3_5	F	7.17196855108292	6	-17	6	5	no	26156
3	3_5	F	6.7175787255621	6	-17	7	5	no	26157
3	3_5	F	5.3589430646266	6	-17	8	5	no	26158
3	3_5	F	1.71487622200665	6	-17	9	5	no	26159
3	3_5	F	2.45548298018991	6	-17	10	5	no	26160
3	3_5	F	7.01240125050408	6	-16	1	5	no	26175
3	3_5	F	6.72663359310501	6	-16	2	5	no	26176
3	3_5	F	6.53326536237723	6	-16	3	5	no	26177
3	3_5	F	6.8024987661488	6	-16	4	5	no	26178
3	3_5	F	7.39786984446319	6	-16	5	5	no	26179
3	3_5	F	5.98318714893838	6	-16	6	5	no	26180
3	3_5	F	4.03512734458871	6	-16	7	5	no	26181
3	3_5	F	3.87579006487879	6	-16	8	5	no	26182
3	3_5	F	3.67027729041318	6	-16	9	5	no	26183
3	3_5	F	2.90081773964808	6	-16	10	5	no	26184
3	3_5	F	1.13783300181129	6	-15	0	5	no	26198
3	3_5	F	5.16817467363381	6	-15	1	5	no	26199
3	3_5	F	5.20602200184213	6	-15	4	5	no	26202
3	3_5	F	2.90992053067316	6	-15	5	5	no	26203
3	3_5	F	4.10333367443928	6	-15	6	5	no	26204
3	3_5	F	4.16577541141982	6	-15	7	5	no	26205
3	3_5	F	2.64789533857824	6	-15	8	5	no	26206
3	3_5	F	1.60582488989555	6	-15	9	5	no	26207
3	3_5	F	2.88564080441868	6	-15	10	5	no	26208
3	3_5	F	6.79275129732059	6	-14	0	5	no	26222
3	3_5	F	5.78057284385345	6	-14	1	5	no	26223
3	3_5	F	6.25395516857402	6	-14	2	5	no	26224
3	3_5	F	5.79933905195858	6	-14	5	5	no	26227
3	3_5	F	5.28195282879666	6	-14	6	5	no	26228
3	3_5	F	2.2838639452404	6	-14	7	5	no	26229
3	3_5	F	2.13602007898972	6	-14	8	5	no	26230
3	3_5	F	1.78502684371623	6	-14	9	5	no	26231
3	3_5	F	7.25587505732324	6	-13	0	5	no	26246
3	3_5	F	6.80278166704797	6	-13	1	5	no	26247
3	3_5	F	6.65925094364213	6	-13	2	5	no	26248
3	3_5	F	6.48272521192103	6	-13	3	5	no	26249
3	3_5	F	6.74385039669054	6	-13	4	5	no	26250
3	3_5	F	6.79974779540558	6	-13	5	5	no	26251
3	3_5	F	5.93661292328032	6	-13	6	5	no	26252
3	3_5	F	5.53393915992002	6	-13	7	5	no	26253
3	3_5	F	3.18209922647039	6	-13	8	5	no	26254
3	3_5	F	2.57484980090796	6	-13	9	5	no	26255
3	3_5	F	2.94937464876172	6	-13	10	5	no	26256
3	3_5	F	7.14037605587774	6	-12	0	5	no	26270
3	3_5	F	6.97829569307019	6	-12	1	5	no	26271
3	3_5	F	4.61174423779477	6	-12	2	5	no	26272
3	3_5	F	5.9830258373497	6	-12	3	5	no	26273
3	3_5	F	5.5954615317571	6	-12	4	5	no	26274
3	3_5	F	4.86882181539352	6	-12	5	5	no	26275
3	3_5	F	6.3416842334986	6	-12	6	5	no	26276
3	3_5	F	4.88047507795031	6	-12	7	5	no	26277
3	3_5	F	4.4458447044569	6	-12	8	5	no	26278
3	3_5	F	2.45479015554908	6	-12	9	5	no	26279
3	3_5	F	2.51866620020559	6	-12	10	5	no	26280
3	3_5	F	5.4701189323516	6	-11	0	5	no	26294
3	3_5	F	4.55594682267395	6	-11	1	5	no	26295
3	3_5	F	5.6161712437726	6	-11	4	5	no	26298
3	3_5	F	5.41600855179074	6	-11	5	5	no	26299
3	3_5	F	5.49781199235087	6	-11	6	5	no	26300
3	3_5	F	6.23280350731002	6	-11	7	5	no	26301
3	3_5	F	6.20426545103996	6	-11	8	5	no	26302
3	3_5	F	3.16155588459142	6	-11	9	5	no	26303
3	3_5	F	2.38898368142066	6	-11	10	5	no	26304
3	3_5	F	5.94003076830395	6	-10	0	5	no	26318
3	3_5	F	7.41467528458455	6	-10	1	5	no	26319
3	3_5	F	6.26170771952988	6	-10	2	5	no	26320
3	3_5	F	5.58995893895547	6	-10	3	5	no	26321
3	3_5	F	6.51181104920305	6	-10	4	5	no	26322
3	3_5	F	7.09524619784357	6	-10	7	5	no	26325
3	3_5	F	4.69278962367825	6	-10	8	5	no	26326
3	3_5	F	2.52934052713368	6	-10	9	5	no	26327
3	3_5	F	3.05727475135556	6	-10	10	5	no	26328
3	3_5	F	5.93710062195785	6	-9	2	5	no	26344
3	3_5	F	5.76951481652024	6	-9	3	5	no	26345
3	3_5	F	5.9161734602095	6	-9	4	5	no	26346
3	3_5	F	6.04131577991001	6	-9	5	5	no	26347
3	3_5	F	6.09310011657305	6	-9	6	5	no	26348
3	3_5	F	5.12958947047037	6	-9	7	5	no	26349
3	3_5	F	5.61941464377532	6	-9	8	5	no	26350
3	3_5	F	5.14463333167224	6	-9	9	5	no	26351
3	3_5	F	5.97920028028562	6	-9	10	5	no	26352
3	3_5	F	6.78457578344204	6	-5	2	5	no	26440
3	3_5	F	5.03640680158786	6	-5	3	5	no	26441
3	3_5	F	5.43553557329934	6	-5	4	5	no	26442
3	3_5	F	4.03999214409369	6	-5	5	5	no	26443
3	3_5	F	7.13679268917254	6	-5	6	5	no	26444
3	3_5	F	5.23848872137341	6	-5	7	5	no	26445
3	3_5	F	3.22592352066064	6	-5	8	5	no	26446
3	3_5	F	5.77576521977745	6	-5	9	5	no	26447
3	3_5	F	7.02437197203169	6	-5	10	5	no	26448
3	3_5	F	2.22239272403909	6	-4	0	5	no	26462
3	3_5	F	3.62781304501288	6	-4	1	5	no	26463
3	3_5	F	5.3432451864974	6	-4	2	5	no	26464
3	3_5	F	5.36742611780476	6	-4	3	5	no	26465
3	3_5	F	5.35525919580528	6	-4	4	5	no	26466
3	3_5	F	5.96398074898705	6	-4	5	5	no	26467
3	3_5	F	6.51743433726938	6	-4	6	5	no	26468
3	3_5	F	6.39054270297878	6	-4	7	5	no	26469
3	3_5	F	2.19388629756376	6	-4	8	5	no	26470
3	3_5	F	2.38434003715615	6	-4	9	5	no	26471
3	3_5	F	5.26180360774984	6	-4	10	5	no	26472
3	3_5	F	0.745687418674779	6	-3	0	5	no	26486
3	3_5	F	6.61167100420648	6	-3	1	5	no	26487
3	3_5	F	5.48843989798156	6	-3	2	5	no	26488
3	3_5	F	6.30332135287346	6	-3	3	5	no	26489
3	3_5	F	6.64140108786977	6	-3	4	5	no	26490
3	3_5	F	6.20278626258672	6	-3	5	5	no	26491
3	3_5	F	6.69084237255386	6	-3	6	5	no	26492
3	3_5	F	5.66536998685868	6	-3	7	5	no	26493
3	3_5	F	1.76800980373846	6	-3	8	5	no	26494
3	3_5	F	6.67811637049318	6	-3	9	5	no	26495
3	3_5	F	6.68086280990584	6	-3	10	5	no	26496
3	3_5	F	2.04337204247172	6	-2	0	5	no	26510
3	3_5	F	5.00165627622976	6	-2	1	5	no	26511
3	3_5	F	6.18480047617983	6	-2	2	5	no	26512
3	3_5	F	7.07295368213165	6	-2	3	5	no	26513
3	3_5	F	6.55143666130952	6	-2	4	5	no	26514
3	3_5	F	7.39892182399808	6	-2	5	5	no	26515
3	3_5	F	6.4250496580376	6	-2	6	5	no	26516
3	3_5	F	4.63261748070554	6	-2	7	5	no	26517
3	3_5	F	3.85192826602771	6	-2	8	5	no	26518
3	3_5	F	3.58900371451622	6	-2	9	5	no	26519
3	3_5	F	2.67655095472661	6	-2	10	5	no	26520
3	3_5	F	5.50443194004738	6	-1	3	5	no	26537
3	3_5	F	6.15828129780787	6	-1	4	5	no	26538
3	3_5	F	6.94966231119257	6	-1	5	5	no	26539
3	3_5	F	5.77035040005374	6	-1	6	5	no	26540
3	3_5	F	5.38812971686232	6	-1	7	5	no	26541
3	3_5	F	6.69162953255813	6	-1	8	5	no	26542
3	3_5	F	2.67792932576779	6	-1	9	5	no	26543
3	3_5	F	3.06494377500752	6	-1	10	5	no	26544
3	3_5	F	0.706626349028805	6	0	0	5	no	26558
3	3_5	F	6.16254360815592	6	0	1	5	no	26559
3	3_5	F	6.15667371273216	6	0	2	5	no	26560
3	3_5	F	4.47683145845545	6	0	3	5	no	26561
3	3_5	F	6.47547071612058	6	0	4	5	no	26562
3	3_5	F	6.36197097804294	6	0	5	5	no	26563
3	3_5	F	4.2969351794739	6	0	6	5	no	26564
3	3_5	F	5.24584926925754	6	0	7	5	no	26565
3	3_5	F	5.16731262246805	6	0	8	5	no	26566
3	3_5	F	3.96823600158024	6	1	0	5	no	26582
3	3_5	F	4.50825189754065	6	1	1	5	no	26583
3	3_5	F	6.2726678344614	6	1	2	5	no	26584
3	3_5	F	7.30673545211164	6	1	3	5	no	26585
3	3_5	F	6.78170520011829	6	1	4	5	no	26586
3	3_5	F	7.02415293655472	6	1	5	5	no	26587
3	3_5	F	6.06540056998183	6	1	6	5	no	26588
3	3_5	F	6.42798766990465	6	1	7	5	no	26589
3	3_5	F	5.33467123777871	6	1	8	5	no	26590
3	3_5	F	3.85729234922169	6	1	9	5	no	26591
3	3_5	F	3.64622808080311	6	1	10	5	no	26592
3	3_5	F	7.63884561490109	6	2	2	5	no	26608
3	3_5	F	6.67046033241484	6	2	3	5	no	26609
3	3_5	F	4.0624077836836	6	2	4	5	no	26610
3	3_5	F	7.51617998542406	6	2	5	5	no	26611
3	3_5	F	7.61234419532683	6	2	6	5	no	26612
3	3_5	F	7.20461338948629	6	2	7	5	no	26613
3	3_5	F	7.31862552444164	6	2	8	5	no	26614
3	3_5	F	7.21203502326373	6	2	9	5	no	26615
3	3_5	F	3.63218430049722	6	2	10	5	no	26616
3	3_5	F	1.0206880805322	6	3	0	5	no	26630
3	3_5	F	4.73178956655273	6	3	1	5	no	26631
3	3_5	F	5.43570624784076	6	3	2	5	no	26632
3	3_5	F	3.7758217577569	6	3	3	5	no	26633
3	3_5	F	6.68483815654686	6	3	6	5	no	26636
3	3_5	F	7.04440431533536	6	3	7	5	no	26637
3	3_5	F	5.91809590750914	6	3	8	5	no	26638
3	3_5	F	3.79606991481052	6	3	9	5	no	26639
3	3_5	F	1.47842555140775	6	3	10	5	no	26640
3	3_5	F	4.89178581225446	6	4	2	5	no	26656
3	3_5	F	5.57139337420985	6	4	3	5	no	26657
3	3_5	F	5.27310163098594	6	4	4	5	no	26658
3	3_5	F	5.54885565219998	6	4	5	5	no	26659
3	3_5	F	4.31567594465551	6	4	6	5	no	26660
3	3_5	F	5.15714593748572	6	4	7	5	no	26661
3	3_5	F	3.8399729340345	6	4	8	5	no	26662
3	3_5	F	3.3769616658305	6	4	9	5	no	26663
3	3_5	F	0.652379436239486	6	5	0	5	no	26678
3	3_5	F	2.49665537694976	6	5	1	5	no	26679
3	3_5	F	5.6925406830643	6	5	2	5	no	26680
3	3_5	F	5.1292364947818	6	5	3	5	no	26681
3	3_5	F	6.66505399160428	6	5	4	5	no	26682
3	3_5	F	6.67400654443619	6	5	5	5	no	26683
3	3_5	F	6.87636950960969	6	5	6	5	no	26684
3	3_5	F	4.47943162593798	6	5	9	5	no	26687
3	3_5	F	2.60749505195718	6	5	10	5	no	26688
3	3_5	F	3.01188273005364	6	6	0	5	no	26702
3	3_5	F	7.14329836383786	6	6	1	5	no	26703
3	3_5	F	6.8549978339736	6	6	2	5	no	26704
3	3_5	F	6.61881269078686	6	6	3	5	no	26705
3	3_5	F	6.31857280209055	6	6	4	5	no	26706
3	3_5	F	7.23927715163026	6	6	5	5	no	26707
3	3_5	F	7.47725111370285	6	6	6	5	no	26708
3	3_5	F	6.2625009750459	6	6	7	5	no	26709
3	3_5	F	6.79691784705027	6	6	8	5	no	26710
3	3_5	F	4.4222078259392	6	6	9	5	no	26711
3	3_5	F	5.19647666876125	6	6	10	5	no	26712
3	3_5	F	3.64052060666834	6	7	0	5	no	26726
3	3_5	F	2.26364864463895	6	7	1	5	no	26727
3	3_5	F	6.63385458866959	6	7	2	5	no	26728
3	3_5	F	6.10529637646722	6	7	3	5	no	26729
3	3_5	F	2.1420594169489	6	7	4	5	no	26730
3	3_5	F	2.01821822781359	6	7	5	5	no	26731
3	3_5	F	2.80147713256016	6	7	6	5	no	26732
3	3_5	F	3.0442105490872	6	7	7	5	no	26733
3	3_5	F	1.90320345068498	6	7	8	5	no	26734
3	3_5	F	2.17247705628229	6	7	9	5	no	26735
3	3_5	F	2.16028434848952	6	7	10	5	no	26736
3	3_5	F	2.09893920531292	6	8	2	5	no	26752
3	3_5	F	0.797973661109376	6	8	3	5	no	26753
3	3_5	F	2.22979987846646	6	8	4	5	no	26754
3	3_5	F	2.07977268198989	6	8	5	5	no	26755
3	3_5	F	2.6987701680057	6	8	6	5	no	26756
3	3_5	F	2.51272418499629	6	8	7	5	no	26757
3	3_5	F	4.05700908453458	6	8	8	5	no	26758
3	3_5	F	1.66010211122853	6	9	0	5	no	26774
3	3_5	F	1.1302978752889	6	9	1	5	no	26775
3	3_5	F	3.84717274409557	6	9	2	5	no	26776
3	3_5	F	2.32238964264231	6	9	3	5	no	26777
3	3_5	F	1.7441674309145	6	9	4	5	no	26778
3	3_5	F	2.29200851357989	6	9	5	5	no	26779
3	3_5	F	3.77165735619002	6	9	6	5	no	26780
3	3_5	F	3.50947231198634	6	9	7	5	no	26781
3	3_5	F	4.30801693854984	6	9	8	5	no	26782
3	3_5	F	2.49559846021327	6	9	9	5	no	26783
3	3_5	F	2.2252145826464	6	9	10	5	no	26784
3	3_5	F	6.229086022265	6	10	1	5	no	26799
3	3_5	F	5.89634747338947	6	10	2	5	no	26800
3	3_5	F	7.51321919956597	6	10	3	5	no	26801
3	3_5	F	5.50046651453831	6	10	4	5	no	26802
3	3_5	F	4.78650712116148	6	10	5	5	no	26803
3	3_5	F	2.72965486574465	6	10	6	5	no	26804
3	3_5	F	2.06791276981753	6	10	7	5	no	26805
3	3_5	F	3.3518694408978	6	10	8	5	no	26806
3	3_5	F	2.3247437523628	6	11	0	5	no	26822
3	3_5	F	6.33105090890164	6	11	1	5	no	26823
3	3_5	F	7.92802285615718	6	11	2	5	no	26824
3	3_5	F	7.08251177180854	6	11	3	5	no	26825
3	3_5	F	6.5738474887047	6	11	4	5	no	26826
3	3_5	F	6.76460083579713	6	11	5	5	no	26827
3	3_5	F	4.97755424361915	6	11	8	5	no	26830
3	3_5	F	4.82867631300495	6	11	9	5	no	26831
3	3_5	F	2.69990984949076	6	11	10	5	no	26832
3	3_5	F	1.18288322164284	6	15	1	5	no	26919
3	3_5	F	7.08914625940272	6	15	2	5	no	26920
3	3_5	F	5.04174660025769	6	15	3	5	no	26921
3	3_5	F	6.7612064586127	6	15	4	5	no	26922
3	3_5	F	6.49585722227732	6	15	5	5	no	26923
3	3_5	F	4.82178353480516	6	15	6	5	no	26924
3	3_5	F	4.88446252854494	6	15	9	5	no	26927
3	3_5	F	3.17050776289306	6	15	10	5	no	26928
3	3_5	F	3.00721502967549	6	16	0	5	no	26942
3	3_5	F	2.91685799299941	6	16	1	5	no	26943
3	3_5	F	5.10058043665964	6	16	2	5	no	26944
3	3_5	F	5.47188598808821	6	16	3	5	no	26945
3	3_5	F	6.60679084984675	6	16	4	5	no	26946
3	3_5	F	6.45383585367743	6	16	5	5	no	26947
3	3_5	F	5.9678590732451	6	16	6	5	no	26948
3	3_5	F	5.8869089869299	6	16	7	5	no	26949
3	3_5	F	2.94537065907009	6	16	8	5	no	26950
3	3_5	F	6.28195699894916	6	16	9	5	no	26951
3	3_5	F	6.85172698170788	6	17	3	5	no	26969
3	3_5	F	7.56070097143568	6	17	4	5	no	26970
3	3_5	F	7.35590741020274	6	17	5	5	no	26971
3	3_5	F	6.40191926831569	6	17	6	5	no	26972
3	3_5	F	7.4152137205548	6	17	7	5	no	26973
3	3_5	F	5.01998721888177	6	17	8	5	no	26974
3	3_5	F	2.20744834810591	6	17	9	5	no	26975
3	3_5	F	6.07406190843179	6	17	10	5	no	26976
3	3_5	F	4.09399545427342	6	18	0	5	no	26990
3	3_5	F	1.54165403734271	6	18	1	5	no	26991
3	3_5	F	7.00902208679291	6	18	2	5	no	26992
3	3_5	F	5.77940131428311	6	18	3	5	no	26993
3	3_5	F	3.93632666963747	6	18	4	5	no	26994
3	3_5	F	6.59070111273176	6	18	9	5	no	26999
3	3_5	F	6.06175233780382	6	18	10	5	no	27000
3	3_5	F	6.27606251567173	6	19	1	5	no	27015
3	3_5	F	6.09967577725741	6	19	2	5	no	27016
3	3_5	F	6.96133236134055	6	19	3	5	no	27017
3	3_5	F	6.58217117307358	6	19	4	5	no	27018
3	3_5	F	7.01815116729129	6	19	5	5	no	27019
3	3_5	F	5.30591756105275	6	19	6	5	no	27020
3	3_5	F	6.94642515304269	6	19	7	5	no	27021
3	3_5	F	1.08810260507433	6	19	8	5	no	27022
3	3_5	F	2.67104270857844	6	19	9	5	no	27023
3	3_5	F	5.81285773162304	6	19	10	5	no	27024
3	3_5	F	4.98832302221554	6	20	2	5	no	27040
3	3_5	F	7.20446729025457	6	20	3	5	no	27041
3	3_5	F	5.4895194124614	6	20	4	5	no	27042
3	3_5	F	6.32399845970316	6	20	5	5	no	27043
3	3_5	F	3.03720118379198	6	20	6	5	no	27044
3	3_5	F	5.61799493948154	6	20	7	5	no	27045
3	3_5	F	6.09455329119017	6	20	8	5	no	27046
3	3_5	F	3.26793178686061	6	21	1	5	no	27063
3	3_5	F	6.93335383051755	6	21	5	5	no	27067
3	3_5	F	3.15026260514352	6	21	8	5	no	27070
3	3_5	F	4.81112879353422	6	21	9	5	no	27071
3	3_5	F	6.19605947196897	6	21	10	5	no	27072
3	3_5	F	3.5474635272166	6	22	2	5	no	27088
3	3_5	F	6.92888903409176	6	22	3	5	no	27089
3	3_5	F	6.40624222505067	6	22	4	5	no	27090
3	3_5	F	6.8482374595138	6	22	5	5	no	27091
3	3_5	F	6.86962124277502	6	22	8	5	no	27094
3	3_5	F	5.98439299549807	6	22	9	5	no	27095
3	3_5	F	2.48777514194017	6	22	10	5	no	27096
3	3_5	F	1.77019117303887	6	23	0	5	no	27110
3	3_5	F	2.70578954269891	6	23	1	5	no	27111
3	3_5	F	5.3462089118944	6	23	2	5	no	27112
3	3_5	F	6.37277404941903	6	23	3	5	no	27113
3	3_5	F	4.61186443732755	6	23	7	5	no	27117
3	3_5	F	6.47769164669243	6	23	8	5	no	27118
3	3_5	F	7.15081040974993	6	23	9	5	no	27119
3	3_5	F	4.81053039668607	6	23	10	5	no	27120
3	3_5	F	1.93944092701998	6	24	0	5	no	27134
3	3_5	F	2.13662040743732	6	24	1	5	no	27135
3	3_5	F	6.06649347349214	6	24	2	5	no	27136
3	3_5	F	4.99851286572844	6	24	3	5	no	27137
3	3_5	F	7.1817924964718	6	24	4	5	no	27138
3	3_5	F	6.49109665645457	6	24	5	5	no	27139
3	3_5	F	6.82843674730889	6	24	8	5	no	27142
3	3_5	F	1.77987631644632	6	24	9	5	no	27143
3	3_5	F	1.59822512038546	6	24	10	5	no	27144
3	3_5	F	4.37309637340933	6	25	0	5	no	27158
3	3_5	F	2.41773007040222	6	25	1	5	no	27159
3	3_5	F	3.08408905842606	6	25	2	5	no	27160
3	3_5	F	3.31799355300676	6	25	3	5	no	27161
3	3_5	F	4.72216930274842	6	25	4	5	no	27162
3	3_5	F	3.2763955069232	6	25	5	5	no	27163
3	3_5	F	3.05042767757091	6	25	6	5	no	27164
3	3_5	F	2.79844186979301	6	25	7	5	no	27165
3	3_5	F	2.73529639810356	6	25	8	5	no	27166
3	3_5	F	1.63123004036426	6	25	9	5	no	27167
3	3_5	F	0.986554165526188	6	25	10	5	no	27168
3	3_5	F	3.27330037260509	6	26	0	5	no	27182
3	3_5	F	2.97537452866249	6	26	1	5	no	27183
3	3_5	F	3.02284969293376	6	26	2	5	no	27184
3	3_5	F	2.86557250785723	6	26	3	5	no	27185
3	3_5	F	6.68637258123204	6	26	4	5	no	27186
3	3_5	F	5.220517775473	6	26	5	5	no	27187
3	3_5	F	3.37126634895969	6	26	6	5	no	27188
3	3_5	F	2.04181703782203	6	26	7	5	no	27189
3	3_5	F	2.42403033835874	6	26	8	5	no	27190
3	3_5	F	2.1803248845063	6	26	9	5	no	27191
3	3_5	F	1.86721910620749	6	26	10	5	no	27192
3	3_5	F	3.01160525943595	6	27	0	5	no	27206
3	3_5	F	2.150623129561	6	27	1	5	no	27207
3	3_5	F	7.53704436126363	6	27	2	5	no	27208
3	3_5	F	7.03401224047598	6	27	3	5	no	27209
3	3_5	F	6.97985883729672	6	27	4	5	no	27210
3	3_5	F	6.19341486458691	6	27	5	5	no	27211
3	3_5	F	2.89731164388192	6	27	6	5	no	27212
3	3_5	F	2.06661995094922	6	27	7	5	no	27213
3	3_5	F	2.33078518400007	6	27	8	5	no	27214
3	3_5	F	2.54921593132113	6	27	9	5	no	27215
3	3_5	F	0.576566019959661	6	27	10	5	no	27216
3	3_5	F	0.656323910537451	6	28	0	5	no	27230
3	3_5	F	6.42304668215918	6	28	4	5	no	27234
3	3_5	F	7.4393505458268	6	28	5	5	no	27235
3	3_5	F	2.34018938324131	6	28	6	5	no	27236
3	3_5	F	2.54138370540582	6	28	7	5	no	27237
3	3_5	F	2.3825740699586	6	28	8	5	no	27238
3	3_5	F	2.09869494995638	6	28	9	5	no	27239
3	3_5	F	2.84773433862358	6	28	10	5	no	27240
3	3_5	F	2.63706612508	6	29	1	5	no	27255
3	3_5	F	4.68520126228561	6	29	2	5	no	27256
3	3_5	F	6.35283673732096	6	29	3	5	no	27257
3	3_5	F	7.29375770020024	6	29	4	5	no	27258
3	3_5	F	6.35309023142716	6	29	5	5	no	27259
3	3_5	F	5.82904625843376	6	29	6	5	no	27260
3	3_5	F	6.43828813749384	6	29	7	5	no	27261
3	3_5	F	6.58588250986305	6	29	8	5	no	27262
3	3_5	F	5.76063600076052	6	29	9	5	no	27263
3	3_5	F	4.21475552203173	6	29	10	5	no	27264
3	3_5	F	4.03976485226656	6	30	1	5	no	27279
3	3_5	F	3.93277866466251	6	30	2	5	no	27280
3	3_5	F	6.18223486907128	6	30	3	5	no	27281
3	3_5	F	6.00926328976338	6	30	4	5	no	27282
3	3_5	F	5.01309654416954	6	30	5	5	no	27283
3	3_5	F	6.16698964603723	6	30	6	5	no	27284
3	3_5	F	6.53272704096	6	30	7	5	no	27285
3	3_5	F	6.05551486137977	6	30	8	5	no	27286
3	3_5	F	4.16295974171385	6	30	9	5	no	27287
3	3_5	F	4.93118949024898	6	30	10	5	no	27288
3	3_5	F	2.02022569993063	6	37	0	5	no	27446
3	3_5	F	5.72738964790681	6	37	1	5	no	27447
3	3_5	F	5.36565695525508	6	37	2	5	no	27448
3	3_5	F	5.33780958742398	6	37	3	5	no	27449
3	3_5	F	6.65139803186926	6	37	4	5	no	27450
3	3_5	F	0.881379838731381	6	37	5	5	no	27451
3	3_5	F	1.2543929617257	6	37	6	5	no	27452
3	3_5	F	2.64008739035611	6	37	7	5	no	27453
3	3_5	F	2.76240485224948	6	37	8	5	no	27454
3	3_5	F	4.41107011643679	6	37	9	5	no	27455
3	3_5	F	2.18671048098423	6	37	10	5	no	27456
3	3_5	F	0.175645237139598	6	38	0	5	no	27470
3	3_5	F	4.59729184241358	6	38	1	5	no	27471
3	3_5	F	5.64912360709049	6	38	2	5	no	27472
3	3_5	F	6.93740148097441	6	38	3	5	no	27473
3	3_5	F	6.8054352361927	6	38	4	5	no	27474
3	3_5	F	5.06210866652414	6	38	5	5	no	27475
3	3_5	F	3.83319385994158	6	38	6	5	no	27476
3	3_5	F	1.97344887503862	6	38	7	5	no	27477
3	3_5	F	4.03391670209103	6	38	8	5	no	27478
3	3_5	F	4.69664506986731	6	38	9	5	no	27479
3	3_5	F	2.5542816283479	6	38	10	5	no	27480
3	3_5	F	2.40658136923218	6	39	0	5	no	27494
3	3_5	F	1.13155817431228	6	39	1	5	no	27495
3	3_5	F	6.63700850134882	6	39	4	5	no	27498
3	3_5	F	1.71300515604539	6	39	7	5	no	27501
3	3_5	F	0.448553956262871	6	39	8	5	no	27502
3	3_5	F	1.85170789396947	6	39	9	5	no	27503
3	3_5	F	0.398978772440839	6	39	10	5	no	27504
3	3_5	F	2.19233282462086	6	40	0	5	no	27518
3	3_5	F	7.12244381391138	6	40	4	5	no	27522
3	3_5	F	5.89493232636176	6	40	5	5	no	27523
3	3_5	F	7.1533420009219	6	40	6	5	no	27524
3	3_5	F	5.67474651447052	6	40	7	5	no	27525
3	3_5	F	2.59050342212176	6	40	8	5	no	27526
3	3_5	F	2.40315347733137	6	40	9	5	no	27527
3	3_5	F	2.52517185436605	6	40	10	5	no	27528
3	3_6	F	4.07712568291253	7	-7	0	4	no	35174
3	3_6	F	4.02390422131592	7	-7	1	4	no	35175
3	3_6	F	5.52021132086957	7	-7	2	4	no	35176
3	3_6	F	5.71295103050012	7	-7	3	4	no	35177
3	3_6	F	7.09252260688811	7	-7	4	4	no	35178
3	3_6	F	6.75542256532504	7	-7	7	4	no	35181
3	3_6	F	5.40691846775002	7	-7	8	4	no	35182
3	3_6	F	1.72278732440232	7	-7	9	4	no	35183
3	3_6	F	1.253863796627	7	-7	10	4	no	35184
3	3_6	F	2.99936963602233	7	-6	0	4	no	35198
3	3_6	F	4.64601332412564	7	-6	1	4	no	35199
3	3_6	F	7.14660919480366	7	-6	2	4	no	35200
3	3_6	F	7.33780614724633	7	-6	5	4	no	35203
3	3_6	F	6.33022397704801	7	-6	6	4	no	35204
3	3_6	F	4.27245524666085	7	-6	7	4	no	35205
3	3_6	F	4.43326818477305	7	-6	8	4	no	35206
3	3_6	F	2.97735878588707	7	-6	9	4	no	35207
3	3_6	F	2.55134645869758	7	-6	10	4	no	35208
3	3_6	F	7.46490274452806	7	-5	1	4	no	35223
3	3_6	F	6.57312935593155	7	-5	2	4	no	35224
3	3_6	F	5.91302733752177	7	-5	3	4	no	35225
3	3_6	F	6.0912894915172	7	-5	4	4	no	35226
3	3_6	F	2.3196664684506	7	-5	7	4	no	35229
3	3_6	F	0.667776772768951	7	-5	8	4	no	35230
3	3_6	F	3.12673937516533	7	-5	9	4	no	35231
3	3_6	F	2.87158492028956	7	-5	10	4	no	35232
3	3_6	F	5.74612412305489	7	-4	0	4	no	35246
3	3_6	F	6.41337624487111	7	-4	1	4	no	35247
3	3_6	F	3.67678856069261	7	-4	2	4	no	35248
3	3_6	F	6.91062625274321	7	-4	3	4	no	35249
3	3_6	F	7.02945195785643	7	-4	4	4	no	35250
3	3_6	F	6.66064397130637	7	-4	5	4	no	35251
3	3_6	F	3.20081214242166	7	-4	6	4	no	35252
3	3_6	F	1.71745306854162	7	-4	9	4	no	35255
3	3_6	F	2.31472159915635	7	-4	10	4	no	35256
3	3_6	F	7.38725498835113	7	-3	1	4	no	35271
3	3_6	F	7.14388571963086	7	-3	2	4	no	35272
3	3_6	F	6.44179751461655	7	-3	3	4	no	35273
3	3_6	F	5.92824668030709	7	-3	4	4	no	35274
3	3_6	F	6.66674561026159	7	-3	5	4	no	35275
3	3_6	F	6.31107321917824	7	-3	6	4	no	35276
3	3_6	F	6.93045805052345	7	-3	7	4	no	35277
3	3_6	F	6.37021302083591	7	-3	8	4	no	35278
3	3_6	F	3.50491219194556	7	-3	9	4	no	35279
3	3_6	F	1.7004803435742	7	-3	10	4	no	35280
3	3_6	F	2.10761103214146	7	-2	0	4	no	35294
3	3_6	F	3.13135482231325	7	-2	1	4	no	35295
3	3_6	F	4.37070264581318	7	-2	2	4	no	35296
3	3_6	F	5.46762281290062	7	-2	3	4	no	35297
3	3_6	F	7.45451662914497	7	-2	4	4	no	35298
3	3_6	F	6.24249571048132	7	-2	5	4	no	35299
3	3_6	F	6.77421911435102	7	-2	6	4	no	35300
3	3_6	F	7.39143445045145	7	-2	7	4	no	35301
3	3_6	F	6.42205477181584	7	-2	8	4	no	35302
3	3_6	F	5.92242095127041	7	-2	9	4	no	35303
3	3_6	F	4.44715199772566	7	-2	10	4	no	35304
3	3_6	F	3.30523199274642	7	-1	1	4	no	35319
3	3_6	F	6.60214351184021	7	-1	2	4	no	35320
3	3_6	F	6.10305787855036	7	-1	3	4	no	35321
3	3_6	F	5.8639384582396	7	-1	4	4	no	35322
3	3_6	F	7.09489970989511	7	-1	5	4	no	35323
3	3_6	F	5.6393043633399	7	-1	6	4	no	35324
3	3_6	F	5.99793300822801	7	-1	7	4	no	35325
3	3_6	F	2.63109632790951	7	-1	10	4	no	35328
3	3_6	F	1.9979632790684	7	0	0	4	no	35342
3	3_6	F	7.04505606795848	7	0	1	4	no	35343
3	3_6	F	6.14238474543019	7	0	2	4	no	35344
3	3_6	F	3.11809290800424	7	0	3	4	no	35345
3	3_6	F	6.4147816114768	7	0	4	4	no	35346
3	3_6	F	7.46970487331563	7	0	5	4	no	35347
3	3_6	F	7.01353099120265	7	0	6	4	no	35348
3	3_6	F	5.52283876565284	7	0	7	4	no	35349
3	3_6	F	5.99217293412103	7	0	8	4	no	35350
3	3_6	F	6.05268260485387	7	1	1	4	no	35367
3	3_6	F	7.50011688867104	7	1	2	4	no	35368
3	3_6	F	6.99307954676643	7	1	3	4	no	35369
3	3_6	F	5.63073127004727	7	1	4	4	no	35370
3	3_6	F	6.58555803986526	7	1	5	4	no	35371
3	3_6	F	5.68068665760128	7	1	6	4	no	35372
3	3_6	F	3.51578267996189	7	1	7	4	no	35373
3	3_6	F	3.23055006995328	7	1	8	4	no	35374
3	3_6	F	2.18956685208277	7	1	9	4	no	35375
3	3_6	F	2.22423771973929	7	1	10	4	no	35376
3	3_6	F	6.23217908816879	7	2	2	4	no	35392
3	3_6	F	5.24567139782136	7	2	3	4	no	35393
3	3_6	F	6.19824093977329	7	2	4	4	no	35394
3	3_6	F	6.96533004092993	7	2	5	4	no	35395
3	3_6	F	7.60736638638151	7	2	6	4	no	35396
3	3_6	F	5.50626910650566	7	2	7	4	no	35397
3	3_6	F	2.75852419846912	7	2	8	4	no	35398
3	3_6	F	2.9720357657389	7	2	9	4	no	35399
3	3_6	F	5.39079259586009	7	2	10	4	no	35400
3	3_6	F	2.4390575997407	7	3	0	4	no	35414
3	3_6	F	5.6227519777353	7	3	1	4	no	35415
3	3_6	F	6.76599771035016	7	3	2	4	no	35416
3	3_6	F	4.89827027843213	7	3	5	4	no	35419
3	3_6	F	1.21983259073049	7	3	6	4	no	35420
3	3_6	F	2.18958941678488	7	3	7	4	no	35421
3	3_6	F	1.3103666614856	7	3	8	4	no	35422
3	3_6	F	1.50132663410458	7	3	9	4	no	35423
3	3_6	F	1.75836301310906	7	3	10	4	no	35424
3	3_6	F	4.2868660756064	7	4	2	4	no	35440
3	3_6	F	6.21313258682767	7	4	5	4	no	35443
3	3_6	F	5.64927322631451	7	4	6	4	no	35444
3	3_6	F	1.24598250710836	7	4	9	4	no	35447
3	3_6	F	1.48224978558355	7	4	10	4	no	35448
3	3_6	F	3.21797982251719	7	8	0	4	no	35534
3	3_6	F	2.89222787633078	7	8	1	4	no	35535
3	3_6	F	6.92024950378544	7	8	2	4	no	35536
3	3_6	F	6.8191329385401	7	8	3	4	no	35537
3	3_6	F	4.05049513438728	7	8	4	4	no	35538
3	3_6	F	7.29560915280221	7	8	5	4	no	35539
3	3_6	F	6.63467379078217	7	8	6	4	no	35540
3	3_6	F	6.22998535905148	7	8	7	4	no	35541
3	3_6	F	5.10075162868506	7	8	8	4	no	35542
3	3_6	F	5.09873855234796	7	8	9	4	no	35543
3	3_6	F	3.47556430405491	7	9	0	4	no	35558
3	3_6	F	3.44340645522306	7	9	1	4	no	35559
3	3_6	F	4.99936629465569	7	9	2	4	no	35560
3	3_6	F	5.51877676124	7	9	3	4	no	35561
3	3_6	F	6.66222930349487	7	9	4	4	no	35562
3	3_6	F	6.82239377910985	7	9	5	4	no	35563
3	3_6	F	3.24590631129723	7	9	8	4	no	35566
3	3_6	F	1.94863434694534	7	9	9	4	no	35567
3	3_6	F	6.58080810050219	7	9	10	4	no	35568
3	3_6	F	2.20170873045424	7	10	0	4	no	35582
3	3_6	F	0.663974975349459	7	10	1	4	no	35583
3	3_6	F	6.35083813610681	7	10	2	4	no	35584
3	3_6	F	5.88541370712781	7	10	3	4	no	35585
3	3_6	F	5.9727460028542	7	10	4	4	no	35586
3	3_6	F	6.12798091801309	7	10	5	4	no	35587
3	3_6	F	7.14148224239586	7	10	6	4	no	35588
3	3_6	F	6.65361291103701	7	10	7	4	no	35589
3	3_6	F	6.35145121660628	7	10	8	4	no	35590
3	3_6	F	2.60057961518627	7	10	9	4	no	35591
3	3_6	F	2.5127819856945	7	10	10	4	no	35592
3	3_6	F	3.50012793961099	7	11	0	4	no	35606
3	3_6	F	3.67377625192067	7	11	1	4	no	35607
3	3_6	F	3.91610727862845	7	11	2	4	no	35608
3	3_6	F	7.31344518545991	7	11	3	4	no	35609
3	3_6	F	6.52971196879323	7	11	4	4	no	35610
3	3_6	F	6.91458476664309	7	11	5	4	no	35611
3	3_6	F	6.8985027701942	7	11	8	4	no	35614
3	3_6	F	2.54752375919296	7	11	9	4	no	35615
3	3_6	F	2.80800504045806	7	12	0	4	no	35630
3	3_6	F	6.6722925654364	7	12	1	4	no	35631
3	3_6	F	6.31243301774545	7	12	2	4	no	35632
3	3_6	F	5.88982327274325	7	12	3	4	no	35633
3	3_6	F	6.70498390982144	7	12	4	4	no	35634
3	3_6	F	5.7234019470673	7	12	5	4	no	35635
3	3_6	F	6.12400066580096	7	12	6	4	no	35636
3	3_6	F	6.19522465332492	7	12	7	4	no	35637
3	3_6	F	6.16340803168565	7	12	8	4	no	35638
3	3_6	F	6.23855832304802	7	12	9	4	no	35639
3	3_6	F	2.1136985451168	7	12	10	4	no	35640
3	3_6	F	2.25972171903491	7	13	1	4	no	35655
3	3_6	F	6.30288751399247	7	13	2	4	no	35656
3	3_6	F	4.84896564214977	7	13	3	4	no	35657
3	3_6	F	6.60418075454239	7	13	4	4	no	35658
3	3_6	F	6.90669705638667	7	13	5	4	no	35659
3	3_6	F	1.57057604652452	7	13	6	4	no	35660
3	3_6	F	1.81997589024868	7	13	7	4	no	35661
3	3_6	F	6.1750148413493	7	13	8	4	no	35662
3	3_6	F	2.92539384316568	7	14	1	4	no	35679
3	3_6	F	5.05911491992642	7	14	2	4	no	35680
3	3_6	F	7.07675673471658	7	14	3	4	no	35681
3	3_6	F	7.25367126162922	7	14	4	4	no	35682
3	3_6	F	7.14335122060333	7	14	7	4	no	35685
3	3_6	F	6.74826240662583	7	14	8	4	no	35686
3	3_6	F	6.16613749732292	7	14	9	4	no	35687
3	3_6	F	5.32661357116935	7	14	10	4	no	35688
3	3_6	F	2.65393108482951	7	15	0	4	no	35702
3	3_6	F	1.25657290567666	7	15	1	4	no	35703
3	3_6	F	4.16952433731635	7	15	2	4	no	35704
3	3_6	F	6.59897783741534	7	15	3	4	no	35705
3	3_6	F	6.42330370062146	7	15	4	4	no	35706
3	3_6	F	6.29620216391841	7	15	5	4	no	35707
3	3_6	F	1.82143084661193	7	15	6	4	no	35708
[truncated: 66,671 more rows]
